# Supplementary material for: Comparative analysis of oral health behaviour and utilisation of oral health care services in the general population and among patients with non-communicable diseases in Korea: a repeated cross-sectional survey conducted from 2008 to 2022
Source: PLoS One. 2025 Apr 22;20(4):e0321816. doi: 10.1371/journal.pone.0321816 (PMC12013916; doi:10.1371/journal.pone.0321816)
Supplement: Supplementary File 1 — (XLSX) [file pone.0321816.s001.xlsx]

## Sheet: Survey Contents
Survey contents (non-communicable diseases)	2008	2009	2010	2011	2012	2013	2014	2015	2016	2017	2018	2019	2020	2021	2022
Experience of hypertension diagnosis(≥30)	O	O	O	O	O	O	O	O	O	O	O	O	O	O	O
Experience of diabetes mellitus diagnosis(≥30)	O	O	O	O	O	O	O	O	O	O	O	O	O	O	O
Experience of hyperlipidemia diagnosis(≥30)	O	O	O
Experience of dyslipidaemia diagnosis(≥30)				O	O	O	O	O	O	O
Experience of stroke diagnosis(≥50)	O	O	O	O	O	O	O		O
Experience of myocardial infarction diagnosis(≥40)	O	O	O	O	O	O
Experience of angina pectoris diagnosis(≥40)	O	O	O	O	O	O
Experience of myocardial infarction and angina pectoris diagnosis(≥40)							O		O
Experience of arthritis diagnosis(≥50)	O	O	O	O	O	O	O	O	O	O
Experience of osteoporosis diagnosis(≥50)	O	O	O	O	O	O			O
Experience of asthma diagnosis	O	O	O	O	O	O		O
Experience of allergic rhinitis diagnosis	O	O	O	O	O	O		O
Experience of atopic dermatitis diagnosis	O	O	O	O	O	O		O
Experience of cataracts diagnosis	O	O	O	O	O	O				O
Experience of depression (physician diagnosis)		O	O	O	O	O
Experience of depression (symptom experience)	O	O	O	O	O	O	O	O	O	O	O	O	O	O	O
Experience of prevalence of depressive symptoms (PHQ-9)										O	O	O	O	O	O
Experience of cancer diagnosis	O				O
Survey contents (Oral health behavior)	2008	2009	2010	2011	2012	2013	2014	2015	2016	2017	2018	2019	2020	2021	2022
Practice of toothbrushing, yesterday*							O	O	O	O	O	O
Practice of toothbrushing after breakfast, yesterday	O	O					O	O	O	O	O	O
Practice of toothbrushing practice after lunch, yesterday	O	O	O	O	O	O	O	O	O	O	O	O	O	O	O
Practice of toothbrushing practice after dinner, yesterday	O	O					O	O	O	O	O	O
Practice of toothbrushing practice before going to bed, yesterday	O	O					O	O	O	O	O	O		O
Practice of toothbrushing practice after dinner or before going to bed, yesterday															O
Annual oral examination	O	O	O	O	O	O	O	O	O	O
Annual scaling	O	O	O	O	O	O	O	O	O	O
Dental floss and interdental brush usage	O			O		O
* There is no indicator for toothbrushing practice throughout the day (2014-2019); instead, it was analyzed by dividing into indicators for 'after breakfast', 'after lunch', 'after dinner', and 'before going to bed'.
