# Supplementary material for: Comparative analysis of oral health behaviour and utilisation of oral health care services in the general population and among patients with non-communicable diseases in Korea: a repeated cross-sectional survey conducted from 2008 to 2022
Source: PLoS One. 2025 Apr 22;20(4):e0321816. doi: 10.1371/journal.pone.0321816 (PMC12013916; doi:10.1371/journal.pone.0321816)
Supplement: Supplementary File 2 — (XLSX) [file pone.0321816.s002.xlsx]

## Sheet: Toothbrushing Questions by year
Questions about toothbrushing	2008	2009	2010-2013	2014-2019	2020	2021	2022
Practice of toothbrushing after breakfast, yesterday	Please indicate all instances of toothbrushing (or oral hygiene) done throughout yesterday. □ after breakfast	Did you brush your teeth (or practice oral hygiene) at the following times throughout yesterday? Please respond to all. -after breakfast ① Yes ② No	None	Did you brush your teeth (or practice oral hygiene) at the following times throughout yesterday? -after breakfast ① Yes ② No ③ N/A	None	None	None
Practice of toothbrushing practice after lunch	Please indicate all instances of toothbrushing (or oral hygiene) done throughout yesterday. □ after lunch	Did you brush your teeth (or practice oral hygiene) at the following times throughout yesterday? Please respond to all. -after lunch ① Yes ② No	Did you brush your teeth after lunch yesterday? ① Yes ② No ③ N/A	Did you brush your teeth (or practice oral hygiene) at the following times throughout yesterday? -after lunch ① Yes ② No ③ N/A	Did you brush your teeth after lunch yesterday? ① Yes ② No ③ N/A	Did you brush your teeth (or practice oral hygiene) at the following times throughout yesterday? -after lunch ① Yes ② No ③ N/A	Did you brush your teeth (or practice oral hygiene) at the following times throughout yesterday? -after lunch ① Yes ② No ③ N/A
Practice of toothbrushing practice after dinner	Please indicate all instances of toothbrushing (or oral hygiene) done throughout yesterday. □ after dinner	Did you brush your teeth (or practice oral hygiene) at the following times throughout yesterday? Please respond to all. -after dinner ① Yes ② No	None	Did you brush your teeth (or practice oral hygiene) at the following times throughout yesterday? -after dinner ① Yes ② No ③ N/A	None	None	None
Practice of toothbrushing practice before going to bed	Please indicate all instances of toothbrushing (or oral hygiene) done throughout yesterday. □ before going to bed	Did you brush your teeth (or practice oral hygiene) at the following times throughout yesterday? Please respond to all. -before going to bed ① Yes ② No	None	Did you brush your teeth (or practice oral hygiene) at the following times throughout yesterday? -before going to bed ① Yes ② No ③ N/A	None	Did you brush your teeth (or practice oral hygiene) at the following times throughout yesterday? -before going to bed ① Yes ② No ③ N/A	None
Practice of toothbrushing practice after dinner or before going to bed	None	None	None	None	None	None	Did you brush your teeth (or practice oral hygiene) at the following times throughout yesterday? -after dinner or before going to bed ① Yes ② No ③ N/A
<Practice of toothbrushing after Lunch, yesterday>
○ Due to changes in survey questions and response options in 2014, results from 2008 to 2013 are excluded from year-to-year comparisons.
○ Caution is advised when comparing and interpreting results due to changes in questions in 2020
- Prior to 2019: Surveyed toothbrushing practices after every meal.
- From 2020 onwards: Surveyed toothbrushing practices only after lunch.
