# Supplementary material for: Comparative analysis of oral health behaviour and utilisation of oral health care services in the general population and among patients with non-communicable diseases in Korea: a repeated cross-sectional survey conducted from 2008 to 2022
Source: PLoS One. 2025 Apr 22;20(4):e0321816. doi: 10.1371/journal.pone.0321816 (PMC12013916; doi:10.1371/journal.pone.0321816)
Supplement: Supplementary File 3 — (XLSX) [file pone.0321816.s003.xlsx]

## Sheet: Toothbrushing after breakfast
Practice of toothbrushing after breakfast in patients with Hypertension																									APC1	p-value	APC2	p-value	AAPC	p-value
																									1.994	0.002	-1.436	0.601	1.222	0.056
City and province	Crude rate(%)																								1.082	0.003	-	-	-	-
	2008	2009	2010	2011	2012	2013	2014	2015	2016	2017	2018	2019	2020	2021	2022	APC1	p-value	APC2	p-value	APC3	p-value	AAPC	p-value
Median(Si-Gun-Gu)	0.823241	0.916529	-	-	-	-	0.923467	0.920756	0.914868	0.927393	0.865328	0.879892	-	-	-	0.2952	0.500391	-	-	-	-	-	-
Overall	0.81287	0.91538	-	-	-	-	0.920992	0.919843	0.911345	0.926482	0.856489	0.869283	-	-	-	1.5984	0.691403	-1.5228	0.154713	-	-	0.1676	0.933664
Seoul	0.797461	0.925056	-	-	-	-	0.934335	0.927284	0.903983	0.932432	0.870681	0.869673	-	-	-	1.8772	0.613302	-1.6171	0.11478	-	-	0.2738	0.881613
Busan	0.850042	0.871441	-	-	-	-	0.913551	0.903957	0.92713	0.935623	0.875477	0.877216	-	-	-	0.9059	0.008558	-3.4733	0.100678	-	-	0.0952	0.750333
Daegu	0.840877	0.915467	-	-	-	-	0.933288	0.930959	0.934424	0.94362	0.88101	0.907494	-	-	-	0.4254	0.271878	-	-	-	-	-	-
Incheon	0.757185	0.929722	-	-	-	-	0.91709	0.928677	0.905681	0.922562	0.818179	0.84335	-	-	-	0.3472	0.662782	-	-	-	-	-	-
Gwangju	0.81982	0.938964	-	-	-	-	0.902151	0.943046	0.936727	0.938533	0.876528	0.883297	-	-	-	0.3375	0.507627	-	-	-	-	-	-
Daejeon	0.919682	0.977775	-	-	-	-	0.960004	0.968581	0.94996	0.969626	0.860166	0.890246	-	-	-	0.2697	0.731638	-3.3406	0.350164	-	-	-0.7281	0.459295
Ulsan	0.822205	0.915003	-	-	-	-	0.925629	0.945351	0.913509	0.935912	0.851271	0.879645	-	-	-	1.3935	0.297827	-2.1499	0.403308	-	-	0.0904	0.932951
Sejong	-	-	-	-	-	-	0.91846	0.899675	0.935569	0.937491	0.877645	0.858187	-	-	-	-1.1678	0.191363	-	-	-	-	-	-
Gyeonggi	0.759229	0.89596	-	-	-	-	0.909018	0.910706	0.901546	0.9205	0.833741	0.855472	-	-	-	0.6107	0.359839	-	-	-	-	-	-
Gangwon	0.827854	0.902972	-	-	-	-	0.928855	0.922807	0.92531	0.927451	0.874527	0.886707	-	-	-	1.5817	0.607307	-1.1975	0.144271	-	-	0.3089	0.839424
Chungbuk	0.846765	0.953817	-	-	-	-	0.937277	0.936795	0.92241	0.92562	0.875665	0.883959	-	-	-	0.0054	0.990101	-	-	-	-	-	-
Chungnam	0.85987	0.944129	-	-	-	-	0.904719	0.913485	0.91748	0.926385	0.870062	0.887504	-	-	-	-0.0372	0.911195	-	-	-	-	-	-
Jeonbuk	0.818326	0.920548	-	-	-	-	0.939641	0.932225	0.926724	0.940182	0.901283	0.900444	-	-	-	0.569	0.208042	-	-	-	-	-	-
Jeonnam	0.847866	0.930297	-	-	-	-	0.929197	0.916825	0.917726	0.914936	0.870471	0.872556	-	-	-	1.0677	0.669923	-1.4441	0.063344	-	-	-0.0819	0.947829
Gyeongbuk	0.816692	0.88648	-	-	-	-	0.9011	0.89291	0.881251	0.899268	0.853109	0.85175	-	-	-	1.2445	0.65769	-1.2156	0.118762	-	-	0.1188	0.932452
Gyeongnam	0.866758	0.924046	-	-	-	-	0.910698	0.908577	0.907698	0.91239	0.833837	0.857339	-	-	-	0.3122	0.643866	-2.6901	0.374162	-	-	-0.5157	0.538303
Jeju	0.854198	0.948602	-	-	-	-	0.92076	0.929779	0.900282	0.929409	0.789751	0.840366	-	-	-	-0.5539	0.392515	-	-	-	-	-	-
Practice of toothbrushing after breakfast in patients with Diabetes mellitus
City and province	Crude rate(%)
	2008	2009	2010	2011	2012	2013	2014	2015	2016	2017	2018	2019	2020	2021	2022	APC1	p-value	APC2	p-value	APC3	p-value	AAPC	p-value
Median(Si-Gun-Gu)	0.835697	0.916446	-	-	-	-	0.919453	0.91856	0.906149	0.920542	0.867862	0.885136	-	-	-	0.2176	0.550302	-	-	-	-	-	-
Overall	0.818806	0.905976	-	-	-	-	0.912017	0.917736	0.903926	0.920793	0.853716	0.869235	-	-	-	1.1663	0.315031	-1.7371	0.436858	-	-	0.1007	0.914683
Seoul	0.808525	0.922451	-	-	-	-	0.922521	0.931276	0.904655	0.939509	0.865105	0.88742	-	-	-	0.4194	0.410837	-	-	-	-	-	-
Busan	0.865199	0.860891	-	-	-	-	0.896781	0.901695	0.911732	0.928444	0.872194	0.884942	-	-	-	0.7034	0.002046	-2.348	0.044687	-	-	0.1416	0.317298
Daegu	0.872275	0.880836	-	-	-	-	0.922151	0.918171	0.925347	0.925765	0.885011	0.899199	-	-	-	0.7612	0.05665	-1.3857	0.286536	-	-	0.1711	0.621617
Incheon	0.753763	0.918009	-	-	-	-	0.892593	0.924449	0.925373	0.928611	0.773757	0.844192	-	-	-	0.3181	0.720662	-	-	-	-	-	-
Gwangju	0.796887	0.92898	-	-	-	-	0.924206	0.903171	0.937373	0.921451	0.85081	0.887876	-	-	-	0.4095	0.473087	-	-	-	-	-	-
Daejeon	0.906006	0.982042	-	-	-	-	0.968705	0.973002	0.923119	0.975668	0.898059	0.893339	-	-	-	-0.283	0.50486	-	-	-	-	-	-
Ulsan	0.775108	0.915043	-	-	-	-	0.932865	0.915507	0.885451	0.92077	0.850505	0.879233	-	-	-	0.5296	0.394107	-	-	-	-	-	-
Sejong	-	-	-	-	-	-	0.911313	0.883049	0.975518	0.909496	0.848552	0.857134	-	-	-	-1.4028	0.289786	-	-	-	-	-	-
Gyeonggi	0.761754	0.877439	-	-	-	-	0.896273	0.910139	0.891106	0.910987	0.842185	0.845744	-	-	-	1.8849	0.22409	-2.0905	0.457764	-	-	0.4209	0.724648
Gangwon	0.815821	0.889301	-	-	-	-	0.93994	0.930575	0.923959	0.918375	0.882918	0.885704	-	-	-	2.0015	0.282182	-1.3933	0.025582	-	-	0.4442	0.598156
Chungbuk	0.859241	0.947807	-	-	-	-	0.939349	0.93723	0.915747	0.919235	0.906509	0.892257	-	-	-	0.0718	0.831792	-	-	-	-	-	-
Chungnam	0.850139	0.936225	-	-	-	-	0.909414	0.908664	0.903187	0.910704	0.852799	0.878517	-	-	-	-0.0901	0.80155	-	-	-	-	-	-
Jeonbuk	0.835982	0.932836	-	-	-	-	0.932739	0.933871	0.924086	0.918689	0.891977	0.882854	-	-	-	1.3391	0.257733	-1.3133	0.008476	-	-	0.1247	0.813956
Jeonnam	0.866257	0.918725	-	-	-	-	0.920597	0.915973	0.921832	0.910722	0.863096	0.879293	-	-	-	0.4816	0.3778	-2.1124	0.364295	-	-	-0.2326	0.716871
Gyeongbuk	0.801489	0.884607	-	-	-	-	0.880705	0.900775	0.859816	0.897237	0.839118	0.842328	-	-	-	0.21	0.617703	-	-	-	-	-	-
Gyeongnam	0.884244	0.921149	-	-	-	-	0.898504	0.896612	0.886799	0.902437	0.830302	0.854123	-	-	-	-0.4788	0.130366	-	-	-	-	-	-
Jeju	0.872651	0.951617	-	-	-	-	0.928774	0.897881	0.878953	0.9186	0.789789	0.83483	-	-	-	-0.7905	0.178879	-	-	-	-	-	-
Practice of toothbrushing practice after breakfast in patients with Dyslipidaemia
City and province	Crude rate(%)
	2008	2009	2010	2011	2012	2013	2014	2015	2016	2017	2018	2019	2020	2021	2022	APC1	p-value	APC2	p-value	APC3	p-value	AAPC	p-value
Median(Si-Gun-Gu)	-	-	-	-	-	-	0.929934	0.930458	0.924573	0.934413	-	-	-	-	-	0.0749	0.75634	-	-	-	-	-	-
Overall	-	-	-	-	-	-	0.92261	0.922283	0.92005	0.931326	-	-	-	-	-	0.2375	0.413055	-	-	-	-	-	-
Seoul	-	-	-	-	-	-	0.929237	0.926038	0.901451	0.931278	-	-	-	-	-	-0.209	0.823296	-	-	-	-	-	-
Busan	-	-	-	-	-	-	0.906949	0.915789	0.926826	0.929113	-	-	-	-	-	0.8419	0.029788	-	-	-	-	-	-
Daegu	-	-	-	-	-	-	0.943858	0.933455	0.935423	0.949516	-	-	-	-	-	0.2117	0.676207	-	-	-	-	-	-
Incheon	-	-	-	-	-	-	0.931297	0.924963	0.922871	0.918114	-	-	-	-	-	-0.4425	0.015549	-	-	-	-	-	-
Gwangju	-	-	-	-	-	-	0.918504	0.944004	0.924164	0.943819	-	-	-	-	-	0.5928	0.45901	-	-	-	-	-	-
Daejeon	-	-	-	-	-	-	0.956592	0.959108	0.946963	0.97255	-	-	-	-	-	0.3722	0.569853	-	-	-	-	-	-
Ulsan	-	-	-	-	-	-	0.911769	0.943998	0.920077	0.953247	-	-	-	-	-	1.0674	0.341202	-	-	-	-	-	-
Sejong	-	-	-	-	-	-	0.909641	0.878428	0.923408	0.921426	-	-	-	-	-	0.864	0.51969	-	-	-	-	-	-
Gyeonggi	-	-	-	-	-	-	0.903811	0.904957	0.914698	0.930781	-	-	-	-	-	0.9977	0.061308	-	-	-	-	-	-
Gangwon	-	-	-	-	-	-	0.934111	0.933006	0.926241	0.939263	-	-	-	-	-	0.0849	0.809244	-	-	-	-	-	-
Chungbuk	-	-	-	-	-	-	0.938481	0.945628	0.940709	0.93832	-	-	-	-	-	-0.053	0.829284	-	-	-	-	-	-
Chungnam	-	-	-	-	-	-	0.915995	0.911982	0.939147	0.940446	-	-	-	-	-	1.0734	0.138236	-	-	-	-	-	-
Jeonbuk	-	-	-	-	-	-	0.945797	0.933456	0.952197	0.935729	-	-	-	-	-	-0.1171	0.838105	-	-	-	-	-	-
Jeonnam	-	-	-	-	-	-	0.926921	0.929411	0.928611	0.92188	-	-	-	-	-	-0.1621	0.413293	-	-	-	-	-	-
Gyeongbuk	-	-	-	-	-	-	0.920348	0.918241	0.892196	0.906024	-	-	-	-	-	-0.7446	0.322873	-	-	-	-	-	-
Gyeongnam	-	-	-	-	-	-	0.919295	0.923481	0.938045	0.911603	-	-	-	-	-	-0.0682	0.925831	-	-	-	-	-	-
Jeju	-	-	-	-	-	-	0.948629	0.925265	0.933487	0.937951	-	-	-	-	-	-0.2633	0.68245	-	-	-	-	-	-
Practice of toothbrushing practice after breakfast in patients with Stroke
City and province	Crude rate(%)
	2008	2009	2010	2011	2012	2013	2014	2015	2016	2017	2018	2019	2020	2021	2022	APC1	p-value	APC2	p-value	APC3	p-value	AAPC	p-value
Median(Si-Gun-Gu)	0.772262	0.894324	-	-	-	-	0.904748	-	0.878679	-	-	-	-	-	-	1.1367	0.406517	-	-	-	-	-	-
Overall	0.77618	0.880051	-	-	-	-	0.878552	-	0.867584	-	-	-	-	-	-	0.922	0.416266	-	-	-	-	-	-
Seoul	0.789014	0.892901	-	-	-	-	0.873425	-	0.907239	-	-	-	-	-	-	1.0772	0.340228	-	-	-	-	-	-
Busan	0.803215	0.830695	-	-	-	-	0.922646	-	0.897354	-	-	-	-	-	-	1.5529	0.08264	-	-	-	-	-	-
Daegu	0.7656	0.854194	-	-	-	-	0.872154	-	0.922582	-	-	-	-	-	-	1.7696	0.131938	-	-	-	-	-	-
Incheon	0.763883	0.966221	-	-	-	-	0.924852	-	0.81855	-	-	-	-	-	-	0.1802	0.935714	-	-	-	-	-	-
Gwangju	0.810252	0.928821	-	-	-	-	0.887265	-	0.923149	-	-	-	-	-	-	0.8582	0.477387	-	-	-	-	-	-
Daejeon	0.874698	0.947246	-	-	-	-	0.951692	-	0.829901	-	-	-	-	-	-	-0.5617	0.670698	-	-	-	-	-	-
Ulsan	0.762019	0.874293	-	-	-	-	0.837721	-	0.82685	-	-	-	-	-	-	0.4136	0.722326	-	-	-	-	-	-
Sejong	-	-	-	-	-	-	-	-	-	-	-	-	-	-	-	-	-	-	-	-	-	-	-
Gyeonggi	0.717614	0.865475	-	-	-	-	0.84939	-	0.843089	-	-	-	-	-	-	1.2298	0.453683	-	-	-	-	-	-
Gangwon	0.740046	0.856279	-	-	-	-	0.887094	-	0.890579	-	-	-	-	-	-	1.7957	0.212439	-	-	-	-	-	-
Chungbuk	0.802055	0.892378	-	-	-	-	0.913911	-	0.84379	-	-	-	-	-	-	0.4896	0.677293	-	-	-	-	-	-
Chungnam	0.836866	0.908367	-	-	-	-	0.891559	-	0.858222	-	-	-	-	-	-	0.055	0.942433	-	-	-	-	-	-
Jeonbuk	0.762994	0.924936	-	-	-	-	0.895209	-	0.905393	-	-	-	-	-	-	1.2478	0.456985	-	-	-	-	-	-
Jeonnam	0.857667	0.903422	-	-	-	-	0.911328	-	0.862382	-	-	-	-	-	-	0.0314	0.960854	-	-	-	-	-	-
Gyeongbuk	0.754077	0.802088	-	-	-	-	0.805671	-	0.844715	-	-	-	-	-	-	1.0436	0.142268	-	-	-	-	-	-
Gyeongnam	0.779691	0.884681	-	-	-	-	0.878565	-	0.853215	-	-	-	-	-	-	0.6766	0.551879	-	-	-	-	-	-
Jeju	0.836163	0.885684	-	-	-	-	0.961318	-	0.708154	-	-	-	-	-	-	-1.227	0.631247	-	-	-	-	-	-
Practice of toothbrushing practice after breakfast in patients with Myocardial infarction
City and province	Crude rate(%)
	2008	2009	2010	2011	2012	2013	2014	2015	2016	2017	2018	2019	2020	2021	2022	APC1	p-value	APC2	p-value	APC3	p-value	AAPC	p-value
Median(Si-Gun-Gu)	0.834373	0.925173	-	-	-	-	-	-	-	-	-	-	-	-	-	10.9113	-	-	-	-	-	-	-
Overall	0.806506	0.898792	-	-	-	-	-	-	-	-	-	-	-	-	-	11.4002	-	-	-	-	-	-	-
Seoul	0.80134	0.928021	-	-	-	-	-	-	-	-	-	-	-	-	-	15.8552	-	-	-	-	-	-	-
Busan	0.857538	0.854122	-	-	-	-	-	-	-	-	-	-	-	-	-	-0.4662	-	-	-	-	-	-	-
Daegu	0.855762	0.860216	-	-	-	-	-	-	-	-	-	-	-	-	-	0.4673	-	-	-	-	-	-	-
Incheon	0.789685	0.922102	-	-	-	-	-	-	-	-	-	-	-	-	-	16.7089	-	-	-	-	-	-	-
Gwangju	0.811724	0.886051	-	-	-	-	-	-	-	-	-	-	-	-	-	9.1133	-	-	-	-	-	-	-
Daejeon	0.998554	0.966469	-	-	-	-	-	-	-	-	-	-	-	-	-	-3.3033	-	-	-	-	-	-	-
Ulsan	0.825695	0.821572	-	-	-	-	-	-	-	-	-	-	-	-	-	-0.4843	-	-	-	-	-	-	-
Sejong	-	-	-	-	-	-	-	-	-	-	-	-	-	-	-	-	-	-	-	-	-	-	-
Gyeonggi	0.714784	0.864525	-	-	-	-	-	-	-	-	-	-	-	-	-	20.979	-	-	-	-	-	-	-
Gangwon	0.847621	0.910992	-	-	-	-	-	-	-	-	-	-	-	-	-	7.4292	-	-	-	-	-	-	-
Chungbuk	0.848275	0.941054	-	-	-	-	-	-	-	-	-	-	-	-	-	10.967	-	-	-	-	-	-	-
Chungnam	0.823418	0.921578	-	-	-	-	-	-	-	-	-	-	-	-	-	12.0292	-	-	-	-	-	-	-
Jeonbuk	0.756128	0.869334	-	-	-	-	-	-	-	-	-	-	-	-	-	14.9471	-	-	-	-	-	-	-
Jeonnam	0.842705	0.913224	-	-	-	-	-	-	-	-	-	-	-	-	-	8.3037	-	-	-	-	-	-	-
Gyeongbuk	0.762485	0.895577	-	-	-	-	-	-	-	-	-	-	-	-	-	17.5853	-	-	-	-	-	-	-
Gyeongnam	0.868553	0.91499	-	-	-	-	-	-	-	-	-	-	-	-	-	5.2934	-	-	-	-	-	-	-
Jeju	0.795113	0.922134	-	-	-	-	-	-	-	-	-	-	-	-	-	15.9748	-	-	-	-	-	-	-
Practice of toothbrushing practice after breakfast in patients with Angina pectoris
City and province	Crude rate(%)
	2008	2009	2010	2011	2012	2013	2014	2015	2016	2017	2018	2019	2020	2021	2022	APC1	p-value	APC2	p-value	APC3	p-value	AAPC	p-value
Median(Si-Gun-Gu)	0.85519	0.927133	-	-	-	-	-	-	-	-	-	-	-	-	-	8.4211	-	-	-	-	-	-	-
Overall	0.824909	0.910522	-	-	-	-	-	-	-	-	-	-	-	-	-	10.4242	-	-	-	-	-	-	-
Seoul	0.815396	0.886728	-	-	-	-	-	-	-	-	-	-	-	-	-	8.8344	-	-	-	-	-	-	-
Busan	0.853676	0.863633	-	-	-	-	-	-	-	-	-	-	-	-	-	1.171	-	-	-	-	-	-	-
Daegu	0.787812	0.940755	-	-	-	-	-	-	-	-	-	-	-	-	-	19.4162	-	-	-	-	-	-	-
Incheon	0.745533	0.910186	-	-	-	-	-	-	-	-	-	-	-	-	-	21.9839	-	-	-	-	-	-	-
Gwangju	0.85372	0.973732	-	-	-	-	-	-	-	-	-	-	-	-	-	14.0515	-	-	-	-	-	-	-
Daejeon	0.9296	0.985962	-	-	-	-	-	-	-	-	-	-	-	-	-	6.0215	-	-	-	-	-	-	-
Ulsan	0.720061	0.968033	-	-	-	-	-	-	-	-	-	-	-	-	-	34.4444	-	-	-	-	-	-	-
Sejong	-	-	-	-	-	-	-	-	-	-	-	-	-	-	-	0	-	-	-	-	-	-	-
Gyeonggi	0.798597	0.90003	-	-	-	-	-	-	-	-	-	-	-	-	-	12.6408	-	-	-	-	-	-	-
Gangwon	0.801608	0.935757	-	-	-	-	-	-	-	-	-	-	-	-	-	16.7082	-	-	-	-	-	-	-
Chungbuk	0.877319	0.948567	-	-	-	-	-	-	-	-	-	-	-	-	-	8.2098	-	-	-	-	-	-	-
Chungnam	0.876967	0.900511	-	-	-	-	-	-	-	-	-	-	-	-	-	2.7366	-	-	-	-	-	-	-
Jeonbuk	0.770129	0.936741	-	-	-	-	-	-	-	-	-	-	-	-	-	21.6883	-	-	-	-	-	-	-
Jeonnam	0.874647	0.925049	-	-	-	-	-	-	-	-	-	-	-	-	-	5.7143	-	-	-	-	-	-	-
Gyeongbuk	0.82174	0.91309	-	-	-	-	-	-	-	-	-	-	-	-	-	11.0706	-	-	-	-	-	-	-
Gyeongnam	0.876723	0.941384	-	-	-	-	-	-	-	-	-	-	-	-	-	7.2976	-	-	-	-	-	-	-
Jeju	0.967218	0.949959	-	-	-	-	-	-	-	-	-	-	-	-	-	-1.758	-	-	-	-	-	-	-
Practice of toothbrushing practice after breakfast in patients with MI and angina pectoris
City and province	Crude rate(%)
	2008	2009	2010	2011	2012	2013	2014	2015	2016	2017	2018	2019	2020	2021	2022	APC1	p-value	APC2	p-value	APC3	p-value	AAPC	p-value
Median(Si-Gun-Gu)	-	-	-	-	-	-	0.923584	-	0.909129	-	-	-	-	-	-	-0.815	-	-	-	-	-	-	-
Overall	-	-	-	-	-	-	0.915737	-	0.90359	-	-	-	-	-	-	-0.6572	-	-	-	-	-	-	-
Seoul	-	-	-	-	-	-	0.936809	-	0.903054	-	-	-	-	-	-	-1.8311	-	-	-	-	-	-	-
Busan	-	-	-	-	-	-	0.915014	-	0.91905	-	-	-	-	-	-	0.2183	-	-	-	-	-	-	-
Daegu	-	-	-	-	-	-	0.942231	-	0.943997	-	-	-	-	-	-	0.1061	-	-	-	-	-	-	-
Incheon	-	-	-	-	-	-	0.929455	-	0.886003	-	-	-	-	-	-	-2.3417	-	-	-	-	-	-	-
Gwangju	-	-	-	-	-	-	0.922279	-	0.972131	-	-	-	-	-	-	2.6757	-	-	-	-	-	-	-
Daejeon	-	-	-	-	-	-	0.991614	-	0.960477	-	-	-	-	-	-	-1.6261	-	-	-	-	-	-	-
Ulsan	-	-	-	-	-	-	0.852552	-	0.861565	-	-	-	-	-	-	0.5262	-	-	-	-	-	-	-
Sejong	-	-	-	-	-	-	0.974817	-	0.957806	-	-	-	-	-	-	-0.8756	-	-	-	-	-	-	-
Gyeonggi	-	-	-	-	-	-	0.889855	-	0.88015	-	-	-	-	-	-	-0.5634	-	-	-	-	-	-	-
Gangwon	-	-	-	-	-	-	0.90916	-	0.905831	-	-	-	-	-	-	-0.1652	-	-	-	-	-	-	-
Chungbuk	-	-	-	-	-	-	0.939854	-	0.911418	-	-	-	-	-	-	-1.5546	-	-	-	-	-	-	-
Chungnam	-	-	-	-	-	-	0.880441	-	0.890458	-	-	-	-	-	-	0.5666	-	-	-	-	-	-	-
Jeonbuk	-	-	-	-	-	-	0.942521	-	0.959121	-	-	-	-	-	-	0.8448	-	-	-	-	-	-	-
Jeonnam	-	-	-	-	-	-	0.938429	-	0.911816	-	-	-	-	-	-	-1.3957	-	-	-	-	-	-	-
Gyeongbuk	-	-	-	-	-	-	0.886146	-	0.870063	-	-	-	-	-	-	-0.907	-	-	-	-	-	-	-
Gyeongnam	-	-	-	-	-	-	0.886612	-	0.88982	-	-	-	-	-	-	0.169	-	-	-	-	-	-	-
Jeju	-	-	-	-	-	-	0.903137	-	0.908341	-	-	-	-	-	-	0.2765	-	-	-	-	-	-	-
Practice of toothbrushing practice after breakfast in patients with Arthritis
City and province	Crude rate(%)
	2008	2009	2010	2011	2012	2013	2014	2015	2016	2017	2018	2019	2020	2021	2022	APC1	p-value	APC2	p-value	APC3	p-value	AAPC	p-value
Median(Si-Gun-Gu)	0.837975	0.925898	-	-	-	-	0.923944	0.92175	0.921029	0.929558	-	-	-	-	-	0.7189	0.14615	-	-	-	-	-	-
Overall	0.828757	0.917085	-	-	-	-	0.924653	0.921123	0.919112	0.928719	-	-	-	-	-	0.84	0.106803	-	-	-	-	-	-
Seoul	0.843109	0.931485	-	-	-	-	0.932145	0.936869	0.920782	0.94152	-	-	-	-	-	0.7654	0.133315	-	-	-	-	-	-
Busan	0.869381	0.864452	-	-	-	-	0.918223	0.923439	0.937814	0.942843	-	-	-	-	-	1.0074	0.000161	-	-	-	-	-	-
Daegu	0.849858	0.907531	-	-	-	-	0.946554	0.919942	0.924059	0.943874	-	-	-	-	-	0.8488	0.052263	-	-	-	-	-	-
Incheon	0.748466	0.940793	-	-	-	-	0.927197	0.946948	0.920936	0.925635	-	-	-	-	-	1.5115	0.185904	-	-	-	-	-	-
Gwangju	0.863866	0.932451	-	-	-	-	0.894973	0.951983	0.936614	0.930703	-	-	-	-	-	0.5772	0.206751	-	-	-	-	-	-
Daejeon	0.882599	0.984214	-	-	-	-	0.963608	0.972526	0.946516	0.966992	-	-	-	-	-	0.4903	0.346477	-	-	-	-	-	-
Ulsan	0.775591	0.926374	-	-	-	-	0.935767	0.926082	0.870484	0.955709	-	-	-	-	-	1.2322	0.210999	-	-	-	-	-	-
Sejong	-	-	-	-	-	-	0.904481	0.900254	0.93721	0.949948	-	-	-	-	-	1.9099	0.082573	-	-	-	-	-	-
Gyeonggi	0.76882	0.891216	-	-	-	-	0.916233	0.907764	0.919263	0.925253	-	-	-	-	-	1.493	0.062103	-	-	-	-	-	-
Gangwon	0.820997	0.914033	-	-	-	-	0.918008	0.929909	0.924628	0.919694	-	-	-	-	-	0.9202	0.1022	-	-	-	-	-	-
Chungbuk	0.845001	0.962764	-	-	-	-	0.950069	0.925813	0.929336	0.925382	-	-	-	-	-	0.4755	0.444612	-	-	-	-	-	-
Chungnam	0.850545	0.951101	-	-	-	-	0.920346	0.9127	0.922438	0.932875	-	-	-	-	-	0.4395	0.389282	-	-	-	-	-	-
Jeonbuk	0.813924	0.927111	-	-	-	-	0.94104	0.917824	0.93574	0.925714	-	-	-	-	-	0.9781	0.147466	-	-	-	-	-	-
Jeonnam	0.851134	0.93348	-	-	-	-	0.933103	0.907314	0.904983	0.909237	-	-	-	-	-	0.3355	0.464261	-	-	-	-	-	-
Gyeongbuk	0.807153	0.890999	-	-	-	-	0.891217	0.892967	0.880456	0.894251	-	-	-	-	-	0.699	0.161411	-	-	-	-	-	-
Gyeongnam	0.860089	0.91322	-	-	-	-	0.92167	0.906116	0.913221	0.918053	-	-	-	-	-	0.4584	0.145883	-	-	-	-	-	-
Jeju	0.861357	0.948917	-	-	-	-	0.910301	0.936326	0.906091	0.920853	-	-	-	-	-	0.2776	0.55118	-	-	-	-	-	-
Practice of toothbrushing practice after breakfast in patients with Osteoporosis
City and province	Crude rate(%)
	2008	2009	2010	2011	2012	2013	2014	2015	2016	2017	2018	2019	2020	2021	2022	APC1	p-value	APC2	p-value	APC3	p-value	AAPC	p-value
Median(Si-Gun-Gu)	0.844043	0.924901	-	-	-	-	-	-	0.925425	-	-	-	-	-	-	0.7261	0.59348	-	-	-	-	-	-
Overall	0.837224	0.92012	-	-	-	-	-	-	0.920324	-	-	-	-	-	-	0.7492	0.59348	-	-	-	-	-	-
Seoul	0.84605	0.939094	-	-	-	-	-	-	0.906461	-	-	-	-	-	-	0.3533	0.81266	-	-	-	-	-	-
Busan	0.883392	0.881519	-	-	-	-	-	-	0.923958	-	-	-	-	-	-	0.605	0.086779	-	-	-	-	-	-
Daegu	0.821636	0.905089	-	-	-	-	-	-	0.940456	-	-	-	-	-	-	1.2667	0.416532	-	-	-	-	-	-
Incheon	0.768709	0.937237	-	-	-	-	-	-	0.937715	-	-	-	-	-	-	1.5864	0.590512	-	-	-	-	-	-
Gwangju	0.850464	0.927618	-	-	-	-	-	-	0.938531	-	-	-	-	-	-	0.8518	0.524408	-	-	-	-	-	-
Daejeon	0.905158	0.988656	-	-	-	-	-	-	0.950441	-	-	-	-	-	-	0.1715	0.892499	-	-	-	-	-	-
Ulsan	0.768328	0.90723	-	-	-	-	-	-	0.891483	-	-	-	-	-	-	1.085	0.655603	-	-	-	-	-	-
Sejong	-	-	-	-	-	-	-	-	0.930112	-	-	-	-	-	-	-	-	-	-	-	-	-	-
Gyeonggi	0.780468	0.901628	-	-	-	-	-	-	0.913883	-	-	-	-	-	-	1.3299	0.545611	-	-	-	-	-	-
Gangwon	0.862944	0.916717	-	-	-	-	-	-	0.92174	-	-	-	-	-	-	0.5522	0.546289	-	-	-	-	-	-
Chungbuk	0.8353	0.955198	-	-	-	-	-	-	0.933828	-	-	-	-	-	-	0.7705	0.692214	-	-	-	-	-	-
Chungnam	0.884214	0.943407	-	-	-	-	-	-	0.936421	-	-	-	-	-	-	0.4129	0.6607	-	-	-	-	-	-
Jeonbuk	0.787661	0.928582	-	-	-	-	-	-	0.938798	-	-	-	-	-	-	1.4509	0.558784	-	-	-	-	-	-
Jeonnam	0.878979	0.931945	-	-	-	-	-	-	0.927423	-	-	-	-	-	-	0.3922	0.646452	-	-	-	-	-	-
Gyeongbuk	0.847818	0.881219	-	-	-	-	-	-	0.901176	-	-	-	-	-	-	0.5985	0.354806	-	-	-	-	-	-
Gyeongnam	0.855656	0.907395	-	-	-	-	-	-	0.919098	-	-	-	-	-	-	0.6318	0.482182	-	-	-	-	-	-
Jeju	0.821472	0.949985	-	-	-	-	-	-	0.864685	-	-	-	-	-	-	-0.0811	0.969527	-	-	-	-	-	-
Practice of toothbrushing practice after breakfast in patients with Asthma
City and province	Crude rate(%)
	2008	2009	2010	2011	2012	2013	2014	2015	2016	2017	2018	2019	2020	2021	2022	APC1	p-value	APC2	p-value	APC3	p-value	AAPC	p-value
Median(Si-Gun-Gu)	0.803355	0.895409	-	-	-	-	-	0.923174	-	-	-	-	-	-	-	1.4856	0.447297	-	-	-	-	-	-
Overall	0.78867	0.878419	-	-	-	-	-	0.905325	-	-	-	-	-	-	-	1.4627	0.447546	-	-	-	-	-	-
Seoul	0.782036	0.853403	-	-	-	-	-	0.919036	-	-	-	-	-	-	-	1.9538	0.277175	-	-	-	-	-	-
Busan	0.81762	0.848211	-	-	-	-	-	0.904209	-	-	-	-	-	-	-	1.3102	0.147194	-	-	-	-	-	-
Daegu	0.797151	0.874122	-	-	-	-	-	0.905835	-	-	-	-	-	-	-	1.4113	0.407021	-	-	-	-	-	-
Incheon	0.684323	0.940488	-	-	-	-	-	0.942387	-	-	-	-	-	-	-	3.0347	0.57867	-	-	-	-	-	-
Gwangju	0.833776	0.914619	-	-	-	-	-	0.936404	-	-	-	-	-	-	-	1.2125	0.463493	-	-	-	-	-	-
Daejeon	0.847331	0.989261	-	-	-	-	-	0.942893	-	-	-	-	-	-	-	0.7245	0.776286	-	-	-	-	-	-
Ulsan	0.715559	0.877212	-	-	-	-	-	0.890738	-	-	-	-	-	-	-	2.1489	0.54097	-	-	-	-	-	-
Sejong	-	-	-	-	-	-	-	0.764085	-	-	-	-	-	-	-	-	-	-	-	-	-	-	-
Gyeonggi	0.724846	0.848529	-	-	-	-	-	0.874225	-	-	-	-	-	-	-	1.9257	0.490183	-	-	-	-	-	-
Gangwon	0.801033	0.867829	-	-	-	-	-	0.925215	-	-	-	-	-	-	-	1.7234	0.291665	-	-	-	-	-	-
Chungbuk	0.782204	0.911261	-	-	-	-	-	0.934815	-	-	-	-	-	-	-	1.83	0.496344	-	-	-	-	-	-
Chungnam	0.820136	0.945172	-	-	-	-	-	0.87076	-	-	-	-	-	-	-	0.0872	0.970475	-	-	-	-	-	-
Jeonbuk	0.809557	0.939653	-	-	-	-	-	0.937719	-	-	-	-	-	-	-	1.3616	0.590289	-	-	-	-	-	-
Jeonnam	0.848405	0.865916	-	-	-	-	-	0.935992	-	-	-	-	-	-	-	1.3798	0.04511	-	-	-	-	-	-
Gyeongbuk	0.823217	0.861891	-	-	-	-	-	0.900177	-	-	-	-	-	-	-	1.0887	0.261993	-	-	-	-	-	-
Gyeongnam	0.867239	0.90629	-	-	-	-	-	0.872678	-	-	-	-	-	-	-	-0.1515	0.844084	-	-	-	-	-	-
Jeju	0.820637	0.917702	-	-	-	-	-	0.930021	-	-	-	-	-	-	-	1.2428	0.521932	-	-	-	-	-	-
Practice of toothbrushing practice after breakfast in patients with Allergic rhinitis
City and province	Crude rate(%)
	2008	2009	2010	2011	2012	2013	2014	2015	2016	2017	2018	2019	2020	2021	2022	APC1	p-value	APC2	p-value	APC3	p-value	AAPC	p-value
Median(Si-Gun-Gu)	0.835825	0.904678	-	-	-	-	-	0.923034	-	-	-	-	-	-	-	1.0408	0.462007	-	-	-	-	-	-
Overall	0.810466	0.880342	-	-	-	-	-	0.918157	-	-	-	-	-	-	-	1.4201	0.366905	-	-	-	-	-	-
Seoul	0.806723	0.868203	-	-	-	-	-	0.921009	-	-	-	-	-	-	-	1.5862	0.286795	-	-	-	-	-	-
Busan	0.8409	0.813596	-	-	-	-	-	0.912794	-	-	-	-	-	-	-	1.4417	0.26226	-	-	-	-	-	-
Daegu	0.846785	0.884851	-	-	-	-	-	0.94489	-	-	-	-	-	-	-	1.4097	0.176442	-	-	-	-	-	-
Incheon	0.766951	0.8943	-	-	-	-	-	0.913878	-	-	-	-	-	-	-	1.7753	0.508427	-	-	-	-	-	-
Gwangju	0.833241	0.914882	-	-	-	-	-	0.934991	-	-	-	-	-	-	-	1.2075	0.469677	-	-	-	-	-	-
Daejeon	0.840243	0.962574	-	-	-	-	-	0.92687	-	-	-	-	-	-	-	0.6977	0.756482	-	-	-	-	-	-
Ulsan	0.846201	0.877827	-	-	-	-	-	0.899569	-	-	-	-	-	-	-	0.7221	0.32222	-	-	-	-	-	-
Sejong	-	-	-	-	-	-	-	0.898144	-	-	-	-	-	-	-	-	-	-	-	-	-	-	-
Gyeonggi	0.746244	0.860571	-	-	-	-	-	0.899887	-	-	-	-	-	-	-	2.0235	0.437344	-	-	-	-	-	-
Gangwon	0.766776	0.882143	-	-	-	-	-	0.914019	-	-	-	-	-	-	-	1.8553	0.459171	-	-	-	-	-	-
Chungbuk	0.906454	0.924549	-	-	-	-	-	0.933624	-	-	-	-	-	-	-	0.34	0.380795	-	-	-	-	-	-
Chungnam	0.836101	0.935083	-	-	-	-	-	0.910734	-	-	-	-	-	-	-	0.6501	0.724851	-	-	-	-	-	-
Jeonbuk	0.862228	0.942842	-	-	-	-	-	0.951596	-	-	-	-	-	-	-	0.9838	0.527101	-	-	-	-	-	-
Jeonnam	0.883282	0.887311	-	-	-	-	-	0.94521	-	-	-	-	-	-	-	1.0045	0.046382	-	-	-	-	-	-
Gyeongbuk	0.826132	0.914659	-	-	-	-	-	0.931027	-	-	-	-	-	-	-	1.2213	0.496758	-	-	-	-	-	-
Gyeongnam	0.905224	0.91024	-	-	-	-	-	0.927388	-	-	-	-	-	-	-	0.3316	0.056204	-	-	-	-	-	-
Jeju	0.861514	0.932752	-	-	-	-	-	0.926392	-	-	-	-	-	-	-	0.6244	0.637285	-	-	-	-	-	-
Practice of toothbrushing practice after breakfast in patients with Atopic dermatitis
City and province	Crude rate(%)
	2008	2009	2010	2011	2012	2013	2014	2015	2016	2017	2018	2019	2020	2021	2022	APC1	p-value	APC2	p-value	APC3	p-value	AAPC	p-value
Median(Si-Gun-Gu)	0.836276	0.893898	-	-	-	-	-	0.927949	-	-	-	-	-	-	-	1.1953	0.35282	-	-	-	-	-	-
Overall	0.783192	0.854105	-	-	-	-	-	0.913198	-	-	-	-	-	-	-	1.8339	0.296763	-	-	-	-	-	-
Seoul	0.772593	0.847862	-	-	-	-	-	0.920453	-	-	-	-	-	-	-	2.1153	0.272452	-	-	-	-	-	-
Busan	0.799023	0.765311	-	-	-	-	-	0.939299	-	-	-	-	-	-	-	2.73	0.213393	-	-	-	-	-	-
Daegu	0.845788	0.837382	-	-	-	-	-	0.949147	-	-	-	-	-	-	-	1.8152	0.133268	-	-	-	-	-	-
Incheon	0.738543	0.837018	-	-	-	-	-	0.931431	-	-	-	-	-	-	-	2.8059	0.27778	-	-	-	-	-	-
Gwangju	0.803498	0.904424	-	-	-	-	-	0.904959	-	-	-	-	-	-	-	1.1251	0.577223	-	-	-	-	-	-
Daejeon	0.803394	0.967111	-	-	-	-	-	0.852495	-	-	-	-	-	-	-	-0.185	0.952959	-	-	-	-	-	-
Ulsan	0.664412	0.852307	-	-	-	-	-	0.878085	-	-	-	-	-	-	-	2.8123	0.519848	-	-	-	-	-	-
Sejong	-	-	-	-	-	-	-	0.981188	-	-	-	-	-	-	-	-	-	-	-	-	-	-	-
Gyeonggi	0.717199	0.855351	-	-	-	-	-	0.899642	-	-	-	-	-	-	-	2.4422	0.444322	-	-	-	-	-	-
Gangwon	0.804997	0.847013	-	-	-	-	-	0.838654	-	-	-	-	-	-	-	0.3302	0.694626	-	-	-	-	-	-
Chungbuk	0.894725	0.910952	-	-	-	-	-	0.949647	-	-	-	-	-	-	-	0.8017	0.102507	-	-	-	-	-	-
Chungnam	0.845944	0.907855	-	-	-	-	-	0.923179	-	-	-	-	-	-	-	0.9097	0.469087	-	-	-	-	-	-
Jeonbuk	0.774215	0.85036	-	-	-	-	-	0.959261	-	-	-	-	-	-	-	2.7318	0.202804	-	-	-	-	-	-
Jeonnam	0.893549	0.88403	-	-	-	-	-	0.912779	-	-	-	-	-	-	-	0.384	0.307394	-	-	-	-	-	-
Gyeongbuk	0.836692	0.839214	-	-	-	-	-	0.93593	-	-	-	-	-	-	-	1.6901	0.072427	-	-	-	-	-	-
Gyeongnam	0.833482	0.86519	-	-	-	-	-	0.899663	-	-	-	-	-	-	-	0.9548	0.239654	-	-	-	-	-	-
Jeju	0.939137	0.947144	-	-	-	-	-	0.940024	-	-	-	-	-	-	-	-0.0332	0.824464	-	-	-	-	-	-
Practice of toothbrushing practice after breakfast in patients with Cataracts
City and province	Crude rate(%)
	2008	2009	2010	2011	2012	2013	2014	2015	2016	2017	2018	2019	2020	2021	2022	APC1	p-value	APC2	p-value	APC3	p-value	AAPC	p-value
Median(Si-Gun-Gu)	0.821866	0.915454	-	-	-	-	-	-	-	0.923025	-	-	-	-	-	0.839	0.559063	-	-	-	-	-	-
Overall	0.821218	0.910308	-	-	-	-	-	-	-	0.920551	-	-	-	-	-	0.8484	0.541397	-	-	-	-	-	-
Seoul	0.831896	0.931111	-	-	-	-	-	-	-	0.9333	-	-	-	-	-	0.7982	0.591605	-	-	-	-	-	-
Busan	0.845961	0.870565	-	-	-	-	-	-	-	0.920479	-	-	-	-	-	0.8403	0.157586	-	-	-	-	-	-
Daegu	0.804859	0.917307	-	-	-	-	-	-	-	0.925292	-	-	-	-	-	0.9983	0.566487	-	-	-	-	-	-
Incheon	0.738137	0.955359	-	-	-	-	-	-	-	0.929553	-	-	-	-	-	1.4673	0.661667	-	-	-	-	-	-
Gwangju	0.831079	0.908274	-	-	-	-	-	-	-	0.926211	-	-	-	-	-	0.839	0.49315	-	-	-	-	-	-
Daejeon	0.895574	0.978217	-	-	-	-	-	-	-	0.954369	-	-	-	-	-	0.311	0.779566	-	-	-	-	-	-
Ulsan	0.791725	0.900676	-	-	-	-	-	-	-	0.939895	-	-	-	-	-	1.3861	0.449407	-	-	-	-	-	-
Sejong	-	-	-	-	-	-	-	-	-	0.98322	-	-	-	-	-	-	-	-	-	-	-	-	-
Gyeonggi	0.79202	0.889959	-	-	-	-	-	-	-	0.919598	-	-	-	-	-	1.1921	0.46691	-	-	-	-	-	-
Gangwon	0.807716	0.892127	-	-	-	-	-	-	-	0.923735	-	-	-	-	-	1.0938	0.438931	-	-	-	-	-	-
Chungbuk	0.840743	0.939844	-	-	-	-	-	-	-	0.914509	-	-	-	-	-	0.4494	0.751179	-	-	-	-	-	-
Chungnam	0.832948	0.927965	-	-	-	-	-	-	-	0.920294	-	-	-	-	-	0.6409	0.647992	-	-	-	-	-	-
Jeonbuk	0.802675	0.924988	-	-	-	-	-	-	-	0.934781	-	-	-	-	-	1.1	0.561702	-	-	-	-	-	-
Jeonnam	0.859478	0.921604	-	-	-	-	-	-	-	0.906826	-	-	-	-	-	0.2942	0.744139	-	-	-	-	-	-
Gyeongbuk	0.810921	0.87176	-	-	-	-	-	-	-	0.884606	-	-	-	-	-	0.6713	0.500804	-	-	-	-	-	-
Gyeongnam	0.86117	0.893367	-	-	-	-	-	-	-	0.895906	-	-	-	-	-	0.2894	0.553677	-	-	-	-	-	-
Jeju	0.808882	0.941018	-	-	-	-	-	-	-	0.925167	-	-	-	-	-	0.8391	0.668107	-	-	-	-	-	-
Practice of toothbrushing practice after breakfast in patients with Depression (physician diagnosis)
City and province	Crude rate(%)
	2008	2009	2010	2011	2012	2013	2014	2015	2016	2017	2018	2019	2020	2021	2022	APC1	p-value	APC2	p-value	APC3	p-value	AAPC	p-value
Median(Si-Gun-Gu)	-	0.892923	-	-	-	-	-	-	-	-	-	-	-	-	-	-	-	-	-	-	-	-	-
Overall	-	0.875271	-	-	-	-	-	-	-	-	-	-	-	-	-	-	-	-	-	-	-	-	-
Seoul	-	0.88297	-	-	-	-	-	-	-	-	-	-	-	-	-	-	-	-	-	-	-	-	-
Busan	-	0.817823	-	-	-	-	-	-	-	-	-	-	-	-	-	-	-	-	-	-	-	-	-
Daegu	-	0.824828	-	-	-	-	-	-	-	-	-	-	-	-	-	-	-	-	-	-	-	-	-
Incheon	-	0.905343	-	-	-	-	-	-	-	-	-	-	-	-	-	-	-	-	-	-	-	-	-
Gwangju	-	0.925462	-	-	-	-	-	-	-	-	-	-	-	-	-	-	-	-	-	-	-	-	-
Daejeon	-	0.981188	-	-	-	-	-	-	-	-	-	-	-	-	-	-	-	-	-	-	-	-	-
Ulsan	-	0.899463	-	-	-	-	-	-	-	-	-	-	-	-	-	-	-	-	-	-	-	-	-
Sejong	-	-	-	-	-	-	-	-	-	-	-	-	-	-	-	-	-	-	-	-	-	-	-
Gyeonggi	-	0.845776	-	-	-	-	-	-	-	-	-	-	-	-	-	-	-	-	-	-	-	-	-
Gangwon	-	0.858436	-	-	-	-	-	-	-	-	-	-	-	-	-	-	-	-	-	-	-	-	-
Chungbuk	-	0.930545	-	-	-	-	-	-	-	-	-	-	-	-	-	-	-	-	-	-	-	-	-
Chungnam	-	0.884171	-	-	-	-	-	-	-	-	-	-	-	-	-	-	-	-	-	-	-	-	-
Jeonbuk	-	0.942894	-	-	-	-	-	-	-	-	-	-	-	-	-	-	-	-	-	-	-	-	-
Jeonnam	-	0.901258	-	-	-	-	-	-	-	-	-	-	-	-	-	-	-	-	-	-	-	-	-
Gyeongbuk	-	0.867437	-	-	-	-	-	-	-	-	-	-	-	-	-	-	-	-	-	-	-	-	-
Gyeongnam	-	0.890667	-	-	-	-	-	-	-	-	-	-	-	-	-	-	-	-	-	-	-	-	-
Jeju	-	0.890664	-	-	-	-	-	-	-	-	-	-	-	-	-	-	-	-	-	-	-	-	-
Practice of toothbrushing practice after breakfast in patients with Depression (symptom experience)
City and province	Crude rate(%)
	2008	2009	2010	2011	2012	2013	2014	2015	2016	2017	2018	2019	2020	2021	2022	APC1	p-value	APC2	p-value	APC3	p-value	AAPC	p-value
Median(Si-Gun-Gu)	0.787094	0.876758	-	-	-	-	0.911164	0.905284	0.90587	0.906174	0.717557	0.76456	-	-	-	1.4408	0.355905	-7.4718	0.263065	-	-	-1.0718	0.552387
Overall	0.769843	0.859624	-	-	-	-	0.908046	0.906479	0.899487	0.901609	0.692165	0.738281	-	-	-	1.711	0.319352	-8.6856	0.234742	-	-	-1.2365	0.52687
Seoul	0.758841	0.860401	-	-	-	-	0.912365	0.916235	0.884364	0.891355	0.666077	0.727872	-	-	-	2.4465	0.351204	-7.1858	0.193267	-	-	-1.1667	0.58357
Busan	0.810036	0.767136	-	-	-	-	0.90634	0.887192	0.877857	0.924684	0.703565	0.781622	-	-	-	1.807	0.338055	-6.4629	0.396668	-	-	-0.5183	0.811029
Daegu	0.798678	0.85261	-	-	-	-	0.926309	0.921419	0.914572	0.914041	0.718184	0.761106	-	-	-	1.6983	0.259157	-8.1237	0.202831	-	-	-1.0801	0.516527
Incheon	0.725238	0.902817	-	-	-	-	0.927769	0.904858	0.912161	0.90505	0.645703	0.691475	-	-	-	2.0815	0.394517	-11.5243	0.264187	-	-	-1.8242	0.520886
Gwangju	0.794054	0.824075	-	-	-	-	0.917569	0.929465	0.898319	0.931699	0.606525	0.750028	-	-	-	1.8282	0.51862	-10.1353	0.390955	-	-	-1.5842	0.641407
Daejeon	0.843245	0.954813	-	-	-	-	0.956963	0.914771	0.968819	0.879047	0.620354	0.760007	-	-	-	0.6725	0.790465	-10.4819	0.346062	-	-	-2.5006	0.426727
Ulsan	0.781222	0.869029	-	-	-	-	0.926311	0.906009	0.858527	0.938596	0.693512	0.69643	-	-	-	1.0482	0.271778	-14.6834	0.141628	-	-	-2.0136	0.200343
Sejong	-	-	-	-	-	-	0.873446	0.878284	0.83382	0.826487	0.802937	0.769673	-	-	-	0	0	0	0	-	-	-2.5532	0.001479
Gyeonggi	0.705227	0.844719	-	-	-	-	0.893977	0.88649	0.904256	0.893599	0.681556	0.726456	-	-	-	2.439	0.246895	-9.1651	0.275458	-	-	-0.8653	0.707765
Gangwon	0.780165	0.845605	-	-	-	-	0.920424	0.894618	0.913988	0.910443	0.720374	0.768438	-	-	-	1.7836	0.258119	-7.5118	0.248157	-	-	-0.8404	0.630151
Chungbuk	0.82021	0.930771	-	-	-	-	0.910419	0.947172	0.922865	0.926746	0.760863	0.760325	-	-	-	1.1453	0.37816	-7.6635	0.19172	-	-	-1.3372	0.376944
Chungnam	0.835978	0.913053	-	-	-	-	0.882179	0.898028	0.920033	0.931076	0.739698	0.788428	-	-	-	0.4133	0.467308	-8.9687	0.164084	-	-	-1.3616	0.177454
Jeonbuk	0.792699	0.886062	-	-	-	-	0.914867	0.922219	0.889945	0.895593	0.793524	0.797404	-	-	-	1.7274	0.219204	-4.0682	0.161847	-	-	-0.4195	0.696719
Jeonnam	0.839821	0.881646	-	-	-	-	0.932344	0.922284	0.908325	0.92475	0.709912	0.784249	-	-	-	1.0327	0.526668	-7.3261	0.306495	-	-	-1.319	0.503689
Gyeongbuk	0.81381	0.820968	-	-	-	-	0.890926	0.905378	0.869735	0.866988	0.699043	0.710761	-	-	-	1.2578	0.259777	-8.5718	0.103993	-	-	-1.5233	0.217483
Gyeongnam	0.828316	0.878816	-	-	-	-	0.89564	0.910376	0.906881	0.907948	0.691975	0.711659	-	-	-	1.0987	0.433367	-9.3403	0.156287	-	-	-1.862	0.26077
Jeju	0.786154	0.926788	-	-	-	-	0.882403	0.911026	0.893961	0.888654	0.699013	0.746396	-	-	-	0.9297	0.600583	-7.841	0.317327	-	-	-1.5419	0.477839
Practice of toothbrushing practice after breakfast in patients with Prevalence of depressive symptoms (PHQ-9)
City and province	Crude rate(%)
	2008	2009	2010	2011	2012	2013	2014	2015	2016	2017	2018	2019	2020	2021	2022	APC1	p-value	APC2	p-value	APC3	p-value	AAPC	p-value
Median(Si-Gun-Gu)	-	-	-	-	-	-	-	-	-	0.859903	0.667966	0.703045	-	-	-	-9.5875	0.455775	-	-	-	-	-	-
Overall	-	-	-	-	-	-	-	-	-	0.859448	0.639474	0.659773	-	-	-	-12.3453	0.39686	-	-	-	-	-	-
Seoul	-	-	-	-	-	-	-	-	-	0.844659	0.604922	0.651282	-	-	-	-12.2268	0.467147	-	-	-	-	-	-
Busan	-	-	-	-	-	-	-	-	-	0.865788	0.642232	0.67152	-	-	-	-11.9102	0.423796	-	-	-	-	-	-
Daegu	-	-	-	-	-	-	-	-	-	0.883193	0.671743	0.729903	-	-	-	-9.0755	0.524394	-	-	-	-	-	-
Incheon	-	-	-	-	-	-	-	-	-	0.845054	0.569066	0.64553	-	-	-	-12.5645	0.53687	-	-	-	-	-	-
Gwangju	-	-	-	-	-	-	-	-	-	0.914949	0.664565	0.681298	-	-	-	-13.7294	0.375932	-	-	-	-	-	-
Daejeon	-	-	-	-	-	-	-	-	-	0.892695	0.631539	0.678913	-	-	-	-12.8015	0.459306	-	-	-	-	-	-
Ulsan	-	-	-	-	-	-	-	-	-	0.860892	0.633263	0.678863	-	-	-	-11.1958	0.472956	-	-	-	-	-	-
Sejong	-	-	-	-	-	-	-	-	-	0.762537	0.691396	0.599892	-	-	-	-11.3225	0.064156	-	-	-	-	-	-
Gyeonggi	-	-	-	-	-	-	-	-	-	0.863004	0.636298	0.635555	-	-	-	-14.1534	0.333333	-	-	-	-	-	-
Gangwon	-	-	-	-	-	-	-	-	-	0.868624	0.679506	0.737309	-	-	-	-7.9076	0.542006	-	-	-	-	-	-
Chungbuk	-	-	-	-	-	-	-	-	-	0.875846	0.67832	0.70528	-	-	-	-10.2897	0.423682	-	-	-	-	-	-
Chungnam	-	-	-	-	-	-	-	-	-	0.872491	0.713971	0.684627	-	-	-	-11.3687	0.230624	-	-	-	-	-	-
Jeonbuk	-	-	-	-	-	-	-	-	-	0.866364	0.755916	0.702619	-	-	-	-9.9013	0.11021	-	-	-	-	-	-
Jeonnam	-	-	-	-	-	-	-	-	-	0.86749	0.670647	0.701132	-	-	-	-10.0814	0.435329	-	-	-	-	-	-
Gyeongbuk	-	-	-	-	-	-	-	-	-	0.823998	0.642442	0.655783	-	-	-	-10.7746	0.383038	-	-	-	-	-	-
Gyeongnam	-	-	-	-	-	-	-	-	-	0.858427	0.625534	0.599687	-	-	-	-16.3758	0.264097	-	-	-	-	-	-
Jeju	-	-	-	-	-	-	-	-	-	0.758391	0.552121	0.582807	-	-	-	-12.3	0.436367	-	-	-	-	-	-
Practice of toothbrushing practice after breakfast in patients with Cancer
City and province	Crude rate(%)
	2008	2009	2010	2011	2012	2013	2014	2015	2016	2017	2018	2019	2020	2021	2022	APC1	p-value	APC2	p-value	APC3	p-value	AAPC	p-value
Median(Si-Gun-Gu)	0.840181	-	-	-	-	-	-	-	-	-	-	-	-	-	-	-	-	-	-	-	-	-	-
Overall	0.820737	-	-	-	-	-	-	-	-	-	-	-	-	-	-	-	-	-	-	-	-	-	-
Seoul	0.816965	-	-	-	-	-	-	-	-	-	-	-	-	-	-	-	-	-	-	-	-	-	-
Busan	0.847575	-	-	-	-	-	-	-	-	-	-	-	-	-	-	-	-	-	-	-	-	-	-
Daegu	0.839455	-	-	-	-	-	-	-	-	-	-	-	-	-	-	-	-	-	-	-	-	-	-
Incheon	0.766225	-	-	-	-	-	-	-	-	-	-	-	-	-	-	-	-	-	-	-	-	-	-
Gwangju	0.889892	-	-	-	-	-	-	-	-	-	-	-	-	-	-	-	-	-	-	-	-	-	-
Daejeon	0.851174	-	-	-	-	-	-	-	-	-	-	-	-	-	-	-	-	-	-	-	-	-	-
Ulsan	0.791727	-	-	-	-	-	-	-	-	-	-	-	-	-	-	-	-	-	-	-	-	-	-
Sejong	-	-	-	-	-	-	-	-	-	-	-	-	-	-	-	-	-	-	-	-	-	-	-
Gyeonggi	0.752235	-	-	-	-	-	-	-	-	-	-	-	-	-	-	-	-	-	-	-	-	-	-
Gangwon	0.838826	-	-	-	-	-	-	-	-	-	-	-	-	-	-	-	-	-	-	-	-	-	-
Chungbuk	0.896444	-	-	-	-	-	-	-	-	-	-	-	-	-	-	-	-	-	-	-	-	-	-
Chungnam	0.886304	-	-	-	-	-	-	-	-	-	-	-	-	-	-	-	-	-	-	-	-	-	-
Jeonbuk	0.82177	-	-	-	-	-	-	-	-	-	-	-	-	-	-	-	-	-	-	-	-	-	-
Jeonnam	0.838237	-	-	-	-	-	-	-	-	-	-	-	-	-	-	-	-	-	-	-	-	-	-
Gyeongbuk	0.835696	-	-	-	-	-	-	-	-	-	-	-	-	-	-	-	-	-	-	-	-	-	-
Gyeongnam	0.889799	-	-	-	-	-	-	-	-	-	-	-	-	-	-	-	-	-	-	-	-	-	-
Jeju	0.886021	-	-	-	-	-	-	-	-	-	-	-	-	-	-	-	-	-	-	-	-	-	-
Practice of toothbrushing practice after breakfast in General population
City and province	Crude rate(%)
	2008	2009	2010	2011	2012	2013	2014	2015	2016	2017	2018	2019	2020	2021	2022	APC1	p-value	APC2	p-value	APC3	p-value	AAPC	p-value
Median(Si-Gun-Gu)	0.830522	0.907536	-	-	-	-	0.922499	0.922768	0.916279	0.926355	0.524132	0.805304	-	-	-	1.3541	0.814636	-7.9247	0.496155	-	-	-2.1235	0.675577
Overall	0.813734	0.889545	-	-	-	-	0.919572	0.921698	0.913239	0.926179	0.563741	0.779592	-	-	-	-1.2826	0.458967	-	-	-	-	-	-
Seoul	0.79716	0.890886	-	-	-	-	0.927376	0.925627	0.906662	0.927967	0.58123	0.776108	-	-	-	-1.1043	0.50616	-	-	-	-	-	-
Busan	0.845402	0.818677	-	-	-	-	0.921189	0.919783	0.911372	0.938939	0.540597	0.803465	-	-	-	-1.0838	0.562615	-	-	-	-	-	-
Daegu	0.870861	0.864016	-	-	-	-	0.925634	0.93009	0.933436	0.943122	0.560494	0.806814	-	-	-	-1.3428	0.449794	-	-	-	-	-	-
Incheon	0.749171	0.896068	-	-	-	-	0.911471	0.909825	0.896053	0.916516	0.547809	0.726459	-	-	-	-1.2599	0.501918	-	-	-	-	-	-
Gwangju	0.815798	0.904481	-	-	-	-	0.908449	0.934251	0.934426	0.936709	0.611455	0.768336	-	-	-	-1.122	0.46245	-	-	-	-	-	-
Daejeon	0.895835	0.96291	-	-	-	-	0.957277	0.950196	0.944214	0.958887	0.652766	0.83215	-	-	-	-1.3876	0.298138	-	-	-	-	-	-
Ulsan	0.831385	0.887475	-	-	-	-	0.910622	0.929524	0.915483	0.935205	0.618131	0.790093	-	-	-	-1.0239	0.474249	-	-	-	-	-	-
Sejong	-	-	-	-	-	-	0.926572	0.922064	0.940368	0.947778	0.658987	0.77476	-	-	-	-5.2688	0.133338	-	-	-	-	-	-
Gyeonggi	0.749895	0.874595	-	-	-	-	0.906495	0.910846	0.905119	0.919175	0.568167	0.764219	-	-	-	-0.8254	0.63463	-	-	-	-	-	-
Gangwon	0.812393	0.882478	-	-	-	-	0.923255	0.922902	0.930093	0.928411	0.523485	0.806068	-	-	-	-1.299	0.516941	-	-	-	-	-	-
Chungbuk	0.860652	0.938907	-	-	-	-	0.934395	0.941398	0.930955	0.930717	0.586375	0.793392	-	-	-	0.5094	0.876826	-9.673	0.48977	-	-	-2.3763	0.563079
Chungnam	0.860122	0.929854	-	-	-	-	0.910728	0.911098	0.922671	0.921586	0.539199	0.825321	-	-	-	0.1807	0.964752	-8.872	0.60619	-	-	-2.3739	0.643686
Jeonbuk	0.837381	0.914172	-	-	-	-	0.938792	0.94744	0.941236	0.937539	0.545288	0.824858	-	-	-	1.6013	0.773947	-7.7962	0.487388	-	-	-1.922	0.693953
Jeonnam	0.874477	0.916262	-	-	-	-	0.929679	0.930385	0.919236	0.921076	0.531383	0.789047	-	-	-	0.3078	0.938683	-10.4403	0.536018	-	-	-2.7453	0.583505
Gyeongbuk	0.841098	0.887388	-	-	-	-	0.912666	0.91365	0.895169	0.907416	0.510851	0.773706	-	-	-	1.2286	0.828376	-8.4557	0.462037	-	-	-2.4061	0.62889
Gyeongnam	0.884033	0.910733	-	-	-	-	0.918665	0.912827	0.910639	0.916045	0.547045	0.759024	-	-	-	-2.0839	0.24375	-	-	-	-	-	-
Jeju	0.848222	0.941235	-	-	-	-	0.913538	0.9464	0.918194	0.926794	0.549686	0.763639	-	-	-	0.5054	0.890389	-10.91	0.483021	-	-	-2.7456	0.548796

## Sheet: Toothbrushing after lunch
Practice of toothbrushing practice after lunch in patients with Hypertension
City and province	Crude rate(%)
	2008	2009	2010	2011	2012	2013	2014	2015	2016	2017	2018	2019	2020	2021	2022	APC1	p-value	APC2	p-value	APC3	p-value	AAPC	p-value
Median(Si-Gun-Gu)	0.312518	0.35655	0.483914	0.481373	0.496567	0.497312	0.415582	0.415174	0.409227	0.44603	0.415985	0.445974	0.626139	0.598259	0.578998	18.1055	0.045095	-5.2469	0.252537	7.6928	0.014904	4.9352	0.040113
Overall	0.340994	0.380654	0.507736	0.508028	0.52418	0.532982	0.441492	0.444267	0.439858	0.473376	0.446449	0.469729	0.643466	0.619766	0.603296	16.9561	0.044932	-4.83	0.262658	6.9622	0.017367	4.5743	0.042679
Seoul	0.38001	0.39521	0.544157	0.56012	0.572322	0.583952	0.468014	0.455555	0.440333	0.499884	0.448769	0.483491	0.654198	0.615427	0.61529	17.727	0.055453	-6.0995	0.204546	6.6749	0.031216	4.1005	0.099932
Busan	0.33152	0.383729	0.527756	0.529008	0.506548	0.518317	0.434422	0.424325	0.446377	0.474865	0.438378	0.467934	0.655844	0.62713	0.590655	29.3642	0.105087	-3.7346	0.258348	6.8997	0.024587	5.0286	0.057461
Daegu	0.339315	0.389541	0.513891	0.534309	0.515396	0.527014	0.414437	0.487598	0.416434	0.466039	0.457311	0.464802	0.639337	0.597654	0.589175	17.3962	0.059795	-5.2748	0.269761	6.7512	0.030511	4.3952	0.079799
Incheon	0.361093	0.373418	0.537932	0.471845	0.55446	0.556289	0.424695	0.440005	0.488933	0.46441	0.446728	0.482295	0.62824	0.638556	0.613309	2.5053	0.012161	-	-	-	-	-	-
Gwangju	0.402549	0.398633	0.575096	0.570887	0.569636	0.606156	0.481552	0.542923	0.547555	0.499918	0.479639	0.54032	0.661036	0.69245	0.66646	14.8216	0.079232	-2.3274	0.335308	9.7024	0.066184	4.5295	0.044444
Daejeon	0.416618	0.459634	0.586197	0.5588	0.627158	0.608885	0.586362	0.5677	0.538072	0.56035	0.526491	0.574246	0.620326	0.696786	0.729714	10.0657	0.003818	-3.03	0.095501	9.0341	0.006475	3.9694	0.000647
Ulsan	0.352934	0.405374	0.525164	0.457463	0.536213	0.529288	0.448914	0.482415	0.458138	0.520663	0.524098	0.531273	0.701423	0.652658	0.664543	21.2175	0.166198	-1.2973	0.653343	6.7835	0.016884	5.1292	0.031386
Sejong	-	-	-	-	0.461736	0.421616	0.48631	0.399072	0.41705	0.604454	0.486201	0.63405	0.684942	0.611195	0.672664	5.0986	0.002529	-	-	-	-	-	-
Gyeonggi	0.33613	0.378353	0.506535	0.515344	0.528859	0.538172	0.448529	0.451155	0.449449	0.473513	0.466695	0.471158	0.655127	0.622905	0.593395	17.875	0.039313	-4.543	0.295571	6.5118	0.024017	4.6731	0.040864
Gangwon	0.287876	0.374329	0.515121	0.517027	0.483597	0.488042	0.439361	0.387303	0.40916	0.446894	0.424705	0.425383	0.633694	0.587089	0.563177	36.7631	0.070617	-4.6885	0.187301	7.2713	0.025559	5.5725	0.048037
Chungbuk	0.277478	0.345147	0.47941	0.481561	0.521856	0.505824	0.395642	0.425914	0.41295	0.4743	0.462632	0.455718	0.680419	0.609966	0.597629	36.3634	0.100306	-2.9005	0.448265	7.4439	0.035849	6.4456	0.041154
Chungnam	0.347165	0.36874	0.475051	0.443599	0.461949	0.512721	0.398768	0.404371	0.407183	0.421757	0.401736	0.442674	0.615019	0.588825	0.609781	17.6777	0.275271	-1.5773	0.415718	12.6996	0.028562	4.9515	0.058188
Jeonbuk	0.304329	0.372595	0.438246	0.467482	0.463039	0.515658	0.443601	0.433659	0.424718	0.449398	0.40671	0.447946	0.63755	0.639151	0.586412	15.6532	0.074982	-1.8335	0.457286	11.7611	0.039431	5.5146	0.018437
Jeonnam	0.322388	0.393453	0.420268	0.408871	0.451392	0.428121	0.395622	0.398716	0.391143	0.417407	0.393347	0.418289	0.553283	0.564672	0.543092	14.0138	0.25667	-0.8497	0.566587	10.3412	0.022011	4.2869	0.033078
Gyeongbuk	0.257575	0.319542	0.458791	0.454323	0.495316	0.485335	0.384074	0.402207	0.390677	0.436298	0.400269	0.427861	0.600982	0.593309	0.570368	36.0425	0.085609	-1.6424	0.447149	11.7836	0.05589	6.8585	0.020127
Gyeongnam	0.346469	0.388022	0.480808	0.487445	0.50205	0.490949	0.44735	0.44141	0.442116	0.48612	0.445035	0.477343	0.682352	0.652222	0.638552	19.3451	0.215105	-0.663	0.712605	11.3891	0.033975	5.367	0.02983
Jeju	0.34667	0.324818	0.453646	0.449225	0.429377	0.508255	0.383698	0.421927	0.397753	0.458202	0.410277	0.396165	0.576243	0.5502	0.54403	2.4159	0.009701	-	-	-	-	-	-
Practice of toothbrushing practice after lunch in patients with Diabetes mellitus
City and province	Crude rate(%)
	2008	2009	2010	2011	2012	2013	2014	2015	2016	2017	2018	2019	2020	2021	2022	APC1	p-value	APC2	p-value	APC3	p-value	AAPC	p-value
Median(Si-Gun-Gu)	0.283935	0.327441	0.456328	0.461269	0.485083	0.484943	0.388846	0.383964	0.376752	0.424027	0.394442	0.413299	0.603783	0.581732	0.562808	21.1021	0.038873	-6.1257	0.227093	8.5934	0.014443	5.5256	0.038016
Overall	0.321077	0.352272	0.476686	0.492683	0.508414	0.507147	0.411431	0.41398	0.410343	0.444372	0.418089	0.433588	0.623295	0.596404	0.572768	18.4744	0.053582	-5.5433	0.257467	7.5577	0.021519	4.8315	0.060326
Seoul	0.372225	0.36143	0.517066	0.550905	0.539344	0.533379	0.422851	0.418283	0.414228	0.467423	0.400548	0.446134	0.6174	0.607509	0.567424	17.5352	0.103547	-6.8198	0.236969	7.3911	0.0446	4.0764	0.177904
Busan	0.278916	0.36242	0.487387	0.514494	0.506911	0.473942	0.382523	0.399206	0.419398	0.44145	0.423368	0.447583	0.630402	0.608994	0.580286	23.9648	0.0132	-8.9865	0.19182	7.2696	0.005008	5.5715	0.029167
Daegu	0.299995	0.320529	0.494887	0.491655	0.495807	0.509896	0.386186	0.429714	0.3695	0.477408	0.402207	0.420892	0.600885	0.572831	0.564757	21.7119	0.072666	-6.092	0.321042	7.5509	0.053902	5.2169	0.11159
Incheon	0.308229	0.317549	0.479301	0.468056	0.571854	0.535889	0.392797	0.427934	0.493239	0.460398	0.411525	0.450589	0.619435	0.604131	0.588609	3.0668	0.011382	-	-	-	-	-	-
Gwangju	0.391621	0.38981	0.546195	0.557234	0.55817	0.563825	0.475412	0.487027	0.513239	0.489573	0.474535	0.478054	0.629456	0.656574	0.628286	14.3355	0.081929	-2.5596	0.283261	9.5357	0.065442	4.265	0.053195
Daejeon	0.395076	0.386915	0.53704	0.573221	0.60631	0.650957	0.520007	0.575599	0.488494	0.546763	0.476052	0.505624	0.635626	0.707078	0.68225	13.3187	0.02582	-4.3086	0.203059	10.8785	0.05277	4.7444	0.03855
Ulsan	0.310099	0.361139	0.506715	0.443534	0.480337	0.518318	0.454458	0.421949	0.378309	0.506622	0.476397	0.499298	0.685131	0.666409	0.610502	28.3632	0.134016	-2.5156	0.464709	8.2915	0.015111	6.0658	0.032277
Sejong	-	-	-	-	0.493399	0.368702	0.488425	0.406855	0.39982	0.531801	0.536808	0.5621	0.738047	0.698171	0.492538	4.3943	0.027265	-	-	-	-	-	-
Gyeonggi	0.324265	0.343373	0.470616	0.480016	0.514081	0.512299	0.416489	0.405772	0.404864	0.441906	0.438426	0.420525	0.629424	0.576928	0.558985	13.8918	0.030547	-10.9065	0.472856	6.2545	0.020451	4.3679	0.245783
Gangwon	0.260313	0.311093	0.479124	0.488408	0.483492	0.469645	0.413	0.373618	0.410007	0.41402	0.430621	0.419458	0.610716	0.570719	0.54024	26.8532	0.013356	-8.3458	0.267602	6.348	0.015438	5.8491	0.039392
Chungbuk	0.207919	0.354526	0.430536	0.492585	0.496232	0.525431	0.419085	0.411185	0.381208	0.430813	0.449231	0.388591	0.641041	0.621735	0.576428	33.0094	0.022706	-6.9123	0.286062	8.5763	0.042098	7.3375	0.035515
Chungnam	0.325939	0.386005	0.482105	0.452625	0.466807	0.500793	0.387078	0.360936	0.364756	0.368194	0.380397	0.412302	0.634204	0.573292	0.591105	23.9019	0.24786	-4.58	0.146839	12.6831	0.016359	5.1084	0.111636
Jeonbuk	0.297968	0.372371	0.407948	0.466602	0.484733	0.49996	0.407983	0.408597	0.372581	0.403722	0.38895	0.445018	0.62885	0.607165	0.571832	13.237	0.030257	-8.3238	0.270034	9.5571	0.007449	5.1066	0.062028
Jeonnam	0.319241	0.38404	0.392786	0.402125	0.438685	0.422149	0.379184	0.399859	0.391072	0.392755	0.375902	0.395002	0.552465	0.538192	0.55371	8.2864	0.196528	-1.445	0.465393	11.56	0.017295	4.189	0.024591
Gyeongbuk	0.227584	0.2964	0.429339	0.438966	0.46285	0.473351	0.348996	0.386871	0.36796	0.413698	0.38153	0.393998	0.59445	0.574318	0.535751	40.5645	0.110644	-1.6385	0.528623	12.1042	0.093905	7.4491	0.037805
Gyeongnam	0.360686	0.377885	0.461945	0.479243	0.478838	0.457722	0.441914	0.431713	0.441141	0.440496	0.421655	0.463065	0.677677	0.634984	0.611733	1.0587	0.402685	10.1675	0.076125	-	-	3.5815	0.032148
Jeju	0.334541	0.338533	0.395277	0.449073	0.352009	0.483439	0.30536	0.361363	0.413293	0.418426	0.399402	0.366994	0.493153	0.493743	0.529868	2.2251	0.019657	-	-	-	-	-	-
Practice of toothbrushing practice after lunch in patients with Dyslipidaemia
City and province	Crude rate(%)
	2008	2009	2010	2011	2012	2013	2014	2015	2016	2017	2018	2019	2020	2021	2022	APC1	p-value	APC2	p-value	APC3	p-value	AAPC	p-value
Median(Si-Gun-Gu)	-	-	-	0.540233	0.555259	0.552583	0.44945	0.44987	0.453232	0.48086	-	-	-	-	-	-3.3683	0.05783	-	-	-	-	-	-
Overall	-	-	-	0.575067	0.577298	0.58647	0.475951	0.4789	0.485414	0.510495	-	-	-	-	-	-3.1939	0.059106	-	-	-	-	-	-
Seoul	-	-	-	0.608368	0.587719	0.611399	0.487972	0.479994	0.456634	0.526216	-	-	-	-	-	-4.1268	0.051776	-	-	-	-	-	-
Busan	-	-	-	0.560995	0.589315	0.56883	0.49009	0.485226	0.512717	0.518266	-	-	-	-	-	-2.3828	0.091471	-	-	-	-	-	-
Daegu	-	-	-	0.569341	0.567253	0.581427	0.447459	0.492042	0.438401	0.52995	-	-	-	-	-	-3.1478	0.165232	-	-	-	-	-	-
Incheon	-	-	-	0.564857	0.585107	0.580759	0.461299	0.455969	0.518042	0.502176	-	-	-	-	-	-2.9562	0.139118	-	-	-	-	-	-
Gwangju	-	-	-	0.676902	0.59903	0.61922	0.550915	0.572508	0.615253	0.590573	-	-	-	-	-	-5.4166	0.288623	2.5137	0.588692	-	-	-1.5312	0.574837
Daejeon	-	-	-	0.631728	0.639665	0.653796	0.598909	0.599881	0.548132	0.596681	-	-	-	-	-	-2.0063	0.056762	-	-	-	-	-	-
Ulsan	-	-	-	0.544484	0.586962	0.609218	0.529038	0.546222	0.494088	0.584127	-	-	-	-	-	-0.8582	0.574129	-	-	-	-	-	-
Sejong	-	-	-	-	0.503765	0.522402	0.516177	0.434114	0.430452	0.596933	-	-	-	-	-	0.2632	0.940578	-	-	-	-	-	-
Gyeonggi	-	-	-	0.556153	0.582698	0.58342	0.462809	0.474588	0.498807	0.495135	-	-	-	-	-	-3.0409	0.087618	-	-	-	-	-	-
Gangwon	-	-	-	0.562122	0.548284	0.555512	0.449316	0.43366	0.450867	0.472416	-	-	-	-	-	-6.9728	0.177333	3.6224	0.780234	-	-	-3.5673	0.409601
Chungbuk	-	-	-	0.570064	0.576074	0.567914	0.445912	0.472095	0.470987	0.528438	-	-	-	-	-	-6.446	0.25668	6.6541	0.678323	-	-	-2.2686	0.664342
Chungnam	-	-	-	0.545643	0.544508	0.563776	0.421613	0.42885	0.479416	0.451105	-	-	-	-	-	-3.8703	0.08238	-	-	-	-	-	-
Jeonbuk	-	-	-	0.575009	0.525291	0.586764	0.484877	0.470292	0.48876	0.532018	-	-	-	-	-	-2.1115	0.213739	-	-	-	-	-	-
Jeonnam	-	-	-	0.544615	0.547669	0.523433	0.454023	0.483617	0.463858	0.474261	-	-	-	-	-	-2.9174	0.023855	-	-	-	-	-	-
Gyeongbuk	-	-	-	0.52625	0.544505	0.576104	0.445587	0.44499	0.431312	0.456196	-	-	-	-	-	-4.0439	0.045836	-	-	-	-	-	-
Gyeongnam	-	-	-	0.571167	0.582967	0.55824	0.515347	0.4966	0.52184	0.52433	-	-	-	-	-	-3.8143	0.136925	2.3175	0.696651	-	-	-1.8123	0.362171
Jeju	-	-	-	0.500636	0.512201	0.534193	0.423551	0.409768	0.433761	0.477905	-	-	-	-	-	-2.5936	0.199112	-	-	-	-	-	-
Practice of toothbrushing practice after lunch in patients with Stroke
City and province	Crude rate(%)
	2008	2009	2010	2011	2012	2013	2014	2015	2016	2017	2018	2019	2020	2021	2022	APC1	p-value	APC2	p-value	APC3	p-value	AAPC	p-value
Median(Si-Gun-Gu)	0.246874	0.264794	0.391908	0.406191	0.407269	0.422326	0.34947	-	0.356393	-	-	-	-	-	-	20.9563	0.071206	-3.9028	0.316214	-	-	4.7563	0.162494
Overall	0.277539	0.306205	0.433644	0.424543	0.449183	0.456722	0.373482	-	0.387829	-	-	-	-	-	-	28.5304	0.110593	-1.7339	0.457479	-	-	5.0883	0.120196
Seoul	0.312691	0.334187	0.500358	0.483388	0.499515	0.519096	0.402444	-	0.390136	-	-	-	-	-	-	19.8737	0.103294	-6.0144	0.195708	-	-	2.9638	0.436057
Busan	0.30318	0.295909	0.472828	0.455606	0.415827	0.464255	0.333544	-	0.450127	-	-	-	-	-	-	25.1023	0.381412	-1.1506	0.792282	-	-	4.8448	0.448867
Daegu	0.241688	0.312944	0.405435	0.392865	0.411459	0.439048	0.384706	-	0.480878	-	-	-	-	-	-	26.9525	0.115204	2.4132	0.317674	-	-	8.063	0.012291
Incheon	0.419532	0.291199	0.405613	0.389201	0.586295	0.401295	0.48072	-	0.495456	-	-	-	-	-	-	4.4435	0.147242	-	-	-	-	-	-
Gwangju	0.258342	0.353007	0.457595	0.634968	0.524375	0.555088	0.435046	-	0.453936	-	-	-	-	-	-	31.809	0.018624	-6.586	0.095397	-	-	6.2887	0.031781
Daejeon	0.389687	0.346399	0.469453	0.567005	0.539429	0.504222	0.460651	-	0.389647	-	-	-	-	-	-	17.0328	0.11283	-6.4445	0.143659	-	-	1.7498	0.609284
Ulsan	0.283271	0.224809	0.316746	0.315293	0.413542	0.423354	0.308088	-	0.335401	-	-	-	-	-	-	4.0603	0.181876	-	-	-	-	-	-
Sejong	-	-	-	-	0.21317	0.450863	0.408162	-	0.619232	-	-	-	-	-	-	25.6831	0.128383	-	-	-	-	-	-
Gyeonggi	0.251518	0.320456	0.452822	0.412772	0.494204	0.456343	0.346841	-	0.379909	-	-	-	-	-	-	36.4706	0.200219	-3.2818	0.409774	-	-	5.4122	0.331149
Gangwon	0.225992	0.311276	0.454944	0.457097	0.377291	0.499264	0.344529	-	0.360736	-	-	-	-	-	-	43.3598	0.197944	-4.011	0.383247	-	-	6.114	0.341609
Chungbuk	0.204099	0.264763	0.389568	0.362461	0.460789	0.34944	0.368759	-	0.306086	-	-	-	-	-	-	43.0407	0.147402	-3.4576	0.375311	-	-	6.5132	0.230461
Chungnam	0.241258	0.285523	0.369589	0.414893	0.38371	0.442975	0.413382	-	0.302586	-	-	-	-	-	-	12.4299	0.045297	-13.3467	0.167737	-	-	1.9696	0.597953
Jeonbuk	0.304907	0.333802	0.414117	0.355324	0.376145	0.408696	0.419529	-	0.374911	-	-	-	-	-	-	13.5094	0.314146	0.1616	0.938635	-	-	3.3436	0.272753
Jeonnam	0.282366	0.337604	0.343767	0.317352	0.343147	0.352788	0.360511	-	0.338214	-	-	-	-	-	-	1.7998	0.106576	-	-	-	-	-	-
Gyeongbuk	0.212811	0.216207	0.357034	0.382401	0.382576	0.423814	0.316472	-	0.34962	-	-	-	-	-	-	25.8639	0.131497	-3.209	0.584408	-	-	6.8095	0.218566
Gyeongnam	0.288192	0.291231	0.409819	0.434938	0.41111	0.488515	0.309444	-	0.385292	-	-	-	-	-	-	16.9235	0.336496	-4.0724	0.570567	-	-	3.3184	0.61911
Jeju	0.264009	0.272677	0.504475	0.478186	0.400681	0.351748	0.347655	-	0.345739	-	-	-	-	-	-	38.6085	0.08419	-5.6869	0.088896	-	-	3.8428	0.302883
Practice of toothbrushing practice after lunch in patients with Myocardial infarction
City and province	Crude rate(%)
	2008	2009	2010	2011	2012	2013	2014	2015	2016	2017	2018	2019	2020	2021	2022	APC1	p-value	APC2	p-value	APC3	p-value	AAPC	p-value
Median(Si-Gun-Gu)	0.249933	0.309299	0.470284	0.46007	0.473896	0.478281	-	-	-	-	-	-	-	-	-	13.7295	0.028433	-	-	-	-	-	-
Overall	0.285755	0.357773	0.485698	0.493926	0.483993	0.523026	-	-	-	-	-	-	-	-	-	11.9118	0.020835	-	-	-	-	-	-
Seoul	0.296552	0.376248	0.540575	0.56754	0.510915	0.587594	-	-	-	-	-	-	-	-	-	13.344	0.028817	-	-	-	-	-	-
Busan	0.261484	0.416282	0.478748	0.534482	0.426672	0.523744	-	-	-	-	-	-	-	-	-	11.0611	0.089957	-	-	-	-	-	-
Daegu	0.200778	0.294502	0.430031	0.437586	0.4528	0.561809	-	-	-	-	-	-	-	-	-	20.2228	0.007496	-	-	-	-	-	-
Incheon	0.386135	0.36376	0.424258	0.490734	0.582762	0.550101	-	-	-	-	-	-	-	-	-	9.9823	0.007874	-	-	-	-	-	-
Gwangju	0.399375	0.354093	0.450538	0.630151	0.540037	0.638037	-	-	-	-	-	-	-	-	-	11.9407	0.025808	-	-	-	-	-	-
Daejeon	0.295588	0.438149	0.464869	0.601879	0.529049	0.507168	-	-	-	-	-	-	-	-	-	10.5654	0.073577	-	-	-	-	-	-
Ulsan	0.320232	0.253857	0.559056	0.501163	0.435314	0.48685	-	-	-	-	-	-	-	-	-	10.8466	0.175417	-	-	-	-	-	-
Sejong	-	-	-	-	0.522945	0.203634	-	-	-	-	-	-	-	-	-	-60.9943	-	-	-	-	-	-	-
Gyeonggi	0.261199	0.366447	0.474697	0.462907	0.536392	0.504732	-	-	-	-	-	-	-	-	-	13.4577	0.021941	-	-	-	-	-	-
Gangwon	0.29522	0.250553	0.635844	0.553825	0.482197	0.474824	-	-	-	-	-	-	-	-	-	12.7533	0.195933	-	-	-	-	-	-
Chungbuk	0.173494	0.375555	0.400692	0.387526	0.395014	0.564518	-	-	-	-	-	-	-	-	-	18.8106	0.044252	-	-	-	-	-	-
Chungnam	0.332427	0.277308	0.485931	0.445774	0.464771	0.477862	-	-	-	-	-	-	-	-	-	9.8577	0.084058	-	-	-	-	-	-
Jeonbuk	0.284267	0.317197	0.514426	0.415012	0.397974	0.460848	-	-	-	-	-	-	-	-	-	8.6102	0.130613	-	-	-	-	-	-
Jeonnam	0.307473	0.394487	0.486316	0.413015	0.407621	0.367726	-	-	-	-	-	-	-	-	-	2.4529	0.563662	-	-	-	-	-	-
Gyeongbuk	0.253132	0.300286	0.389112	0.469682	0.481673	0.573431	-	-	-	-	-	-	-	-	-	17.6839	0.000564	-	-	-	-	-	-
Gyeongnam	0.331806	0.375923	0.489972	0.427311	0.428539	0.449178	-	-	-	-	-	-	-	-	-	5.1795	0.1335	-	-	-	-	-	-
Jeju	0.0925809	0.401893	0.372062	0.536846	0.372027	0.481586	-	-	-	-	-	-	-	-	-	26.9839	0.123321	-	-	-	-	-	-
Practice of toothbrushing practice after lunch in patients with Angina pectoris
City and province	Crude rate(%)
	2008	2009	2010	2011	2012	2013	2014	2015	2016	2017	2018	2019	2020	2021	2022	APC1	p-value	APC2	p-value	APC3	p-value	AAPC	p-value
Median(Si-Gun-Gu)	0.267902	0.328558	0.469931	0.47289	0.468152	0.472299	-	-	-	-	-	-	-	-	-	11.7668	0.034713	-	-	-	-	-	-
Overall	0.323416	0.343149	0.500535	0.49492	0.487851	0.513534	-	-	-	-	-	-	-	-	-	10.1028	0.030796	-	-	-	-	-	-
Seoul	0.376396	0.285727	0.574065	0.534934	0.506075	0.567642	-	-	-	-	-	-	-	-	-	11.1629	0.116065	-	-	-	-	-	-
Busan	0.279007	0.380885	0.466821	0.548098	0.461496	0.488187	-	-	-	-	-	-	-	-	-	10.6032	0.064075	-	-	-	-	-	-
Daegu	0.235848	0.331783	0.492185	0.509869	0.464184	0.500999	-	-	-	-	-	-	-	-	-	14.7125	0.04379	-	-	-	-	-	-
Incheon	0.418148	0.484777	0.583864	0.377142	0.5605	0.538958	-	-	-	-	-	-	-	-	-	3.6959	0.445693	-	-	-	-	-	-
Gwangju	0.321721	0.433866	0.595208	0.641545	0.439318	0.551401	-	-	-	-	-	-	-	-	-	8.3173	0.222897	-	-	-	-	-	-
Daejeon	0.336882	0.44259	0.591491	0.617776	0.612879	0.618515	-	-	-	-	-	-	-	-	-	12.2969	0.027424	-	-	-	-	-	-
Ulsan	0.367962	0.347181	0.502538	0.300292	0.446392	0.545402	-	-	-	-	-	-	-	-	-	6.4865	0.30259	-	-	-	-	-	-
Sejong	-	-	-	-	0.596791	0.190044	-	-	-	-	-	-	-	-	-	-68.1742	-	-	-	-	-	-	-
Gyeonggi	0.343292	0.370254	0.4976	0.49635	0.529842	0.467069	-	-	-	-	-	-	-	-	-	7.7641	0.064913	-	-	-	-	-	-
Gangwon	0.235914	0.329198	0.479833	0.505917	0.429067	0.470982	-	-	-	-	-	-	-	-	-	13.0855	0.067709	-	-	-	-	-	-
Chungbuk	0.202157	0.266914	0.47183	0.489119	0.46677	0.604407	-	-	-	-	-	-	-	-	-	22.8022	0.011283	-	-	-	-	-	-
Chungnam	0.336716	0.316512	0.470994	0.437876	0.442725	0.4905	-	-	-	-	-	-	-	-	-	8.3695	0.043976	-	-	-	-	-	-
Jeonbuk	0.262142	0.279043	0.392619	0.389848	0.481351	0.46495	-	-	-	-	-	-	-	-	-	13.7033	0.005184	-	-	-	-	-	-
Jeonnam	0.31086	0.390179	0.421664	0.392098	0.439879	0.504222	-	-	-	-	-	-	-	-	-	8.026	0.014343	-	-	-	-	-	-
Gyeongbuk	0.238841	0.236831	0.421777	0.48924	0.45017	0.454146	-	-	-	-	-	-	-	-	-	16.28	0.036207	-	-	-	-	-	-
Gyeongnam	0.386818	0.398429	0.430057	0.4669	0.430913	0.499177	-	-	-	-	-	-	-	-	-	4.6549	0.017124	-	-	-	-	-	-
Jeju	0.28221	0.333766	0.347024	0.537201	0.305245	0.623342	-	-	-	-	-	-	-	-	-	12.516	0.136258	-	-	-	-	-	-
Practice of toothbrushing practice after lunch in patients with MI and angina pectoris
City and province	Crude rate(%)
	2008	2009	2010	2011	2012	2013	2014	2015	2016	2017	2018	2019	2020	2021	2022	APC1	p-value	APC2	p-value	APC3	p-value	AAPC	p-value
Median(Si-Gun-Gu)	-	-	-	-	-	-	0.368924	-	0.375936	-	-	-	-	-	-	0.9441	-	-	-	-	-	-	-
Overall	-	-	-	-	-	-	0.405141	-	0.40488	-	-	-	-	-	-	0	-	-	-	-	-	-	-
Seoul	-	-	-	-	-	-	0.420055	-	0.380365	-	-	-	-	-	-	-4.881	-	-	-	-	-	-	-
Busan	-	-	-	-	-	-	0.409749	-	0.450168	-	-	-	-	-	-	4.7645	-	-	-	-	-	-	-
Daegu	-	-	-	-	-	-	0.35676	-	0.358711	-	-	-	-	-	-	0.2797	-	-	-	-	-	-	-
Incheon	-	-	-	-	-	-	0.448203	-	0.395675	-	-	-	-	-	-	-5.9825	-	-	-	-	-	-	-
Gwangju	-	-	-	-	-	-	0.531865	-	0.618294	-	-	-	-	-	-	7.7801	-	-	-	-	-	-	-
Daejeon	-	-	-	-	-	-	0.423969	-	0.564435	-	-	-	-	-	-	15.3338	-	-	-	-	-	-	-
Ulsan	-	-	-	-	-	-	0.386805	-	0.231357	-	-	-	-	-	-	-22.7407	-	-	-	-	-	-	-
Sejong	-	-	-	-	-	-	0.362532	-	0.435895	-	-	-	-	-	-	9.5948	-	-	-	-	-	-	-
Gyeonggi	-	-	-	-	-	-	0.418969	-	0.377645	-	-	-	-	-	-	-5.0185	-	-	-	-	-	-	-
Gangwon	-	-	-	-	-	-	0.357028	-	0.377246	-	-	-	-	-	-	2.763	-	-	-	-	-	-	-
Chungbuk	-	-	-	-	-	-	0.388732	-	0.36968	-	-	-	-	-	-	-2.4727	-	-	-	-	-	-	-
Chungnam	-	-	-	-	-	-	0.331574	-	0.332086	-	-	-	-	-	-	0	-	-	-	-	-	-	-
Jeonbuk	-	-	-	-	-	-	0.411097	-	0.470149	-	-	-	-	-	-	6.937	-	-	-	-	-	-	-
Jeonnam	-	-	-	-	-	-	0.387698	-	0.413044	-	-	-	-	-	-	3.1714	-	-	-	-	-	-	-
Gyeongbuk	-	-	-	-	-	-	0.350063	-	0.3706	-	-	-	-	-	-	2.9563	-	-	-	-	-	-	-
Gyeongnam	-	-	-	-	-	-	0.419022	-	0.462556	-	-	-	-	-	-	5.1195	-	-	-	-	-	-	-
Jeju	-	-	-	-	-	-	0.340739	-	0.391904	-	-	-	-	-	-	7.2175	-	-	-	-	-	-	-
Practice of toothbrushing practice after lunch in patients with Arthritis
City and province	Crude rate(%)
	2008	2009	2010	2011	2012	2013	2014	2015	2016	2017	2018	2019	2020	2021	2022	APC1	p-value	APC2	p-value	APC3	p-value	AAPC	p-value
Median(Si-Gun-Gu)	0.272565	0.317098	0.453099	0.44363	0.474571	0.474413	0.380728	0.38629	0.390599	0.422887	-	-	-	-	-	31.8586	0.065756	-1.9561	0.264976	-	-	4.7171	0.110743
Overall	0.299264	0.337933	0.470287	0.471026	0.490234	0.503313	0.412571	0.420008	0.417146	0.449649	-	-	-	-	-	28.8258	0.05239	-1.4981	0.310048	-	-	4.5554	0.069477
Seoul	0.338922	0.345971	0.51221	0.546687	0.54615	0.567605	0.438427	0.462336	0.444365	0.462624	-	-	-	-	-	20.1814	0.051473	-4.1517	0.142777	-	-	3.3559	0.25577
Busan	0.325866	0.33663	0.52738	0.510839	0.504402	0.499746	0.425808	0.464711	0.445309	0.459621	-	-	-	-	-	29.2079	0.019513	-1.7986	0.132524	-	-	4.3759	0.021009
Daegu	0.360707	0.355491	0.48832	0.493369	0.483271	0.511734	0.398149	0.440556	0.38868	0.49433	-	-	-	-	-	18.9544	0.321451	-1.3947	0.534844	-	-	2.8033	0.475101
Incheon	0.348189	0.370579	0.528269	0.493565	0.502891	0.576954	0.448741	0.470531	0.467383	0.464371	-	-	-	-	-	25.02	0.102958	-1.4909	0.361949	-	-	3.8668	0.167676
Gwangju	0.398251	0.331694	0.548096	0.526776	0.534966	0.507503	0.500844	0.502689	0.469204	0.437089	-	-	-	-	-	15.0084	0.180041	-3.1467	0.340316	-	-	2.5619	0.483733
Daejeon	0.294033	0.400452	0.543768	0.542121	0.607826	0.597442	0.611757	0.549695	0.517754	0.574228	-	-	-	-	-	39.6134	0.016925	-0.079	0.952671	-	-	7.6314	0.001568
Ulsan	0.274901	0.353631	0.450935	0.38454	0.430683	0.501235	0.421959	0.357942	0.333366	0.486798	-	-	-	-	-	25.2132	0.382021	-1.1609	0.724908	-	-	4.1732	0.477634
Sejong	-	-	-	-	0.420503	0.349583	0.458778	0.307351	0.404299	0.596624	-	-	-	-	-	5.2012	0.415091	-	-	-	-	-	-
Gyeonggi	0.285357	0.350969	0.471387	0.482596	0.509687	0.519973	0.416104	0.418999	0.440934	0.462487	-	-	-	-	-	32.2714	0.061181	-1.4608	0.387015	-	-	5.2015	0.075417
Gangwon	0.261923	0.329607	0.492633	0.457615	0.462851	0.456535	0.40857	0.375158	0.379508	0.440295	-	-	-	-	-	36.3258	0.038549	-2.6875	0.126118	-	-	4.8828	0.080433
Chungbuk	0.186354	0.33608	0.414977	0.468565	0.478881	0.464309	0.380751	0.377679	0.390664	0.449765	-	-	-	-	-	52.9388	0.02782	-1.9319	0.339935	-	-	8.2466	0.019643
Chungnam	0.289096	0.316296	0.432696	0.426405	0.434142	0.433204	0.350826	0.352857	0.364539	0.368498	-	-	-	-	-	25.2106	0.06964	-2.8454	0.077974	-	-	2.7892	0.251002
Jeonbuk	0.306257	0.345623	0.39273	0.386735	0.448545	0.456809	0.402626	0.406273	0.423541	0.454298	-	-	-	-	-	8.5542	0.033688	-0.4935	0.814421	-	-	3.4307	0.044327
Jeonnam	0.287053	0.342898	0.364118	0.357194	0.405659	0.413892	0.343852	0.34967	0.34138	0.380654	-	-	-	-	-	6.9803	0.128557	-2.5995	0.361367	-	-	1.5475	0.485216
Gyeongbuk	0.202498	0.259728	0.417427	0.422748	0.456604	0.468695	0.363413	0.347746	0.369876	0.393489	-	-	-	-	-	49.9322	0.034904	-2.1222	0.306553	-	-	7.6074	0.034054
Gyeongnam	0.297299	0.337822	0.466358	0.424089	0.464875	0.467868	0.387472	0.423676	0.414605	0.448473	-	-	-	-	-	24.4369	0.087699	-0.7609	0.603583	-	-	4.3566	0.092152
Jeju	0.263829	0.306086	0.470608	0.436884	0.426463	0.409941	0.387647	0.331699	0.345989	0.426003	-	-	-	-	-	32.147	0.114319	-2.7792	0.20792	-	-	4.0833	0.263525
Practice of toothbrushing practice after lunch in patients with Osteoporosis
City and province	Crude rate(%)
	2008	2009	2010	2011	2012	2013	2014	2015	2016	2017	2018	2019	2020	2021	2022	APC1	p-value	APC2	p-value	APC3	p-value	AAPC	p-value
Median(Si-Gun-Gu)	0.287221	0.33118	0.473634	0.469281	0.478112	0.489092	-	-	0.405375	-	-	-	-	-	-	32.3812	0.075866	-1.9888	0.324321	-	-	5.6607	0.019471
Overall	0.316374	0.350505	0.491799	0.499447	0.498619	0.517023	-	-	0.438806	-	-	-	-	-	-	18.9712	0.085559	-3.3679	0.319925	-	-	4.47	0.09404
Seoul	0.363761	0.385129	0.534742	0.586666	0.551662	0.590606	-	-	0.464773	-	-	-	-	-	-	19.7579	0.125588	-4.6185	0.298658	-	-	3.8794	0.262729
Busan	0.348299	0.34944	0.538467	0.501644	0.494162	0.526983	-	-	0.485632	-	-	-	-	-	-	25.0529	0.058454	-0.3329	0.784615	-	-	5.4842	0.001022
Daegu	0.347047	0.355049	0.518561	0.501729	0.524821	0.480553	-	-	0.395395	-	-	-	-	-	-	17.0688	0.164041	-5.8998	0.2257	-	-	2.1315	0.548406
Incheon	0.300659	0.359324	0.51445	0.554278	0.552743	0.569798	-	-	0.474408	-	-	-	-	-	-	24.9788	0.04008	-3.8883	0.214775	-	-	6.0593	0.00781
Gwangju	0.42588	0.332153	0.534416	0.501236	0.560598	0.550156	-	-	0.567959	-	-	-	-	-	-	5.254	0.079935	-	-	-	-	-	-
Daejeon	0.336114	0.357911	0.570042	0.563	0.620533	0.577027	-	-	0.537239	-	-	-	-	-	-	23.3297	0.128108	-2.4623	0.596749	-	-	6.5082	0.115006
Ulsan	0.29026	0.38071	0.439077	0.458591	0.454056	0.509527	-	-	0.451915	-	-	-	-	-	-	24.8302	0.154468	0.37	0.861813	-	-	5.9944	0.0408
Sejong	-	-	-	-	0.425035	0.57724	-	-	0.344111	-	-	-	-	-	-	-7.7297	0.554527	-	-	-	-	-	-
Gyeonggi	0.328106	0.349054	0.486174	0.509939	0.49632	0.536777	-	-	0.462604	-	-	-	-	-	-	18.1999	0.129143	-2.2667	0.548699	-	-	4.9562	0.131324
Gangwon	0.257988	0.349874	0.526164	0.489953	0.49899	0.501156	-	-	0.386638	-	-	-	-	-	-	44.9889	0.061173	-4.4292	0.130647	-	-	6.0663	0.03344
Chungbuk	0.158654	0.322115	0.465278	0.446871	0.504338	0.460613	-	-	0.432856	-	-	-	-	-	-	70.0293	0.032132	-1.7704	0.434651	-	-	12.6712	2.1e-05
Chungnam	0.306176	0.334135	0.462245	0.462624	0.442266	0.435055	-	-	0.392852	-	-	-	-	-	-	25.3506	0.003031	-2.2989	0.010109	-	-	3.9815	< 0.000001
Jeonbuk	0.225444	0.319919	0.405439	0.415452	0.419583	0.469471	-	-	0.421279	-	-	-	-	-	-	35.5489	0.09095	0.6643	0.756276	-	-	8.4378	0.004247
Jeonnam	0.271081	0.36423	0.397869	0.37214	0.41937	0.426588	-	-	0.38298	-	-	-	-	-	-	20.3622	0.251703	-0.5168	0.835398	-	-	4.3361	0.203597
Gyeongbuk	0.276643	0.29976	0.45419	0.455641	0.485715	0.496191	-	-	0.402781	-	-	-	-	-	-	22.8314	0.106785	-3.6267	0.403671	-	-	5.5514	0.124419
Gyeongnam	0.33726	0.346816	0.473611	0.45095	0.455035	0.44347	-	-	0.386499	-	-	-	-	-	-	20.611	0.044476	-2.6409	0.074234	-	-	2.7139	0.022713
Jeju	0.264335	0.311499	0.420538	0.46908	0.355516	0.471845	-	-	0.346835	-	-	-	-	-	-	19.6353	0.264114	-5.1233	0.447023	-	-	3.4956	0.53975
Practice of toothbrushing practice after lunch in patients with Asthma
City and province	Crude rate(%)
	2008	2009	2010	2011	2012	2013	2014	2015	2016	2017	2018	2019	2020	2021	2022	APC1	p-value	APC2	p-value	APC3	p-value	AAPC	p-value
Median(Si-Gun-Gu)	0.318132	0.369407	0.471414	0.506884	0.532644	0.524134	-	0.460344	-	-	-	-	-	-	-	19.2049	0.017169	-3.1984	0.166997	-	-	5.8353	1.9e-05
Overall	0.359472	0.407526	0.532528	0.547588	0.566065	0.577186	-	0.493299	-	-	-	-	-	-	-	17.6739	0.052024	-3.4843	0.296017	-	-	5.0728	0.024393
Seoul	0.445135	0.486901	0.61942	0.595688	0.586108	0.584243	-	0.549077	-	-	-	-	-	-	-	18.3331	0.010216	-1.8004	0.047312	-	-	3.5742	< 0.000001
Busan	0.367662	0.439689	0.528649	0.616869	0.593939	0.605739	-	0.495969	-	-	-	-	-	-	-	19.8228	0.030149	-5.2105	0.125978	-	-	4.8045	0.010252
Daegu	0.360521	0.450222	0.481154	0.585582	0.589717	0.535211	-	0.487117	-	-	-	-	-	-	-	17.4087	0.042536	-4.6267	0.168622	-	-	4.2595	0.032036
Incheon	0.366504	0.411309	0.576241	0.537679	0.603526	0.628864	-	0.431637	-	-	-	-	-	-	-	14.8521	0.120535	-12.0429	0.265321	-	-	2.4427	0.607403
Gwangju	0.345762	0.39858	0.572548	0.536977	0.700607	0.652108	-	0.547999	-	-	-	-	-	-	-	18.7935	0.092155	-7.7243	0.461428	-	-	6.6047	0.199545
Daejeon	0.17738	0.395722	0.596803	0.615991	0.738811	0.603566	-	0.590918	-	-	-	-	-	-	-	86.9616	0.058949	-1.5479	0.721343	-	-	18.2508	0.001542
Ulsan	0.369454	0.323463	0.442879	0.387064	0.494289	0.580804	-	0.4597	-	-	-	-	-	-	-	5.9449	0.074805	-	-	-	-	-	-
Sejong	-	-	-	-	0.612294	0.513462	-	0.515712	-	-	-	-	-	-	-	-4.7184	0.47289	-	-	-	-	-	-
Gyeonggi	0.349071	0.416634	0.534448	0.561956	0.587615	0.583628	-	0.493213	-	-	-	-	-	-	-	19.6308	0.019145	-4.223	0.12007	-	-	5.3546	0.000269
Gangwon	0.353971	0.348739	0.491512	0.559436	0.524127	0.513895	-	0.44875	-	-	-	-	-	-	-	18.854	0.145155	-5.0268	0.399264	-	-	4.5561	0.29077
Chungbuk	0.267506	0.321748	0.52075	0.490541	0.567682	0.631107	-	0.478274	-	-	-	-	-	-	-	43.6552	0.24469	0.6574	0.913117	-	-	11.4248	0.143645
Chungnam	0.351534	0.33724	0.454036	0.523476	0.502296	0.572283	-	0.389186	-	-	-	-	-	-	-	14.0494	0.102916	-10.4335	0.267418	-	-	2.829	0.491846
Jeonbuk	0.273024	0.429849	0.484446	0.44953	0.490584	0.545411	-	0.457752	-	-	-	-	-	-	-	31.0573	0.213735	-0.74	0.855343	-	-	7.4623	0.150237
Jeonnam	0.321736	0.344167	0.425322	0.425905	0.445812	0.470842	-	0.47516	-	-	-	-	-	-	-	15.3677	0.062875	3.0005	0.081485	-	-	6.3921	1e-06
Gyeongbuk	0.263415	0.2919	0.491551	0.47374	0.45355	0.537737	-	0.462961	-	-	-	-	-	-	-	38.3194	0.133947	0.8372	0.816914	-	-	10.3668	0.025221
Gyeongnam	0.394343	0.361839	0.457644	0.49721	0.520008	0.558777	-	0.499336	-	-	-	-	-	-	-	9.9377	0.156045	-1.8823	0.804283	-	-	4.707	0.222993
Jeju	0.26071	0.464177	0.368802	0.451273	0.436882	0.613153	-	0.494279	-	-	-	-	-	-	-	8.3071	0.06698	-	-	-	-	-	-
Practice of toothbrushing practice after lunch in patients with Allergic rhinitis
City and province	Crude rate(%)
	2008	2009	2010	2011	2012	2013	2014	2015	2016	2017	2018	2019	2020	2021	2022	APC1	p-value	APC2	p-value	APC3	p-value	AAPC	p-value
Median(Si-Gun-Gu)	0.512225	0.539047	0.655361	0.654481	0.662774	0.663639	-	0.585823	-	-	-	-	-	-	-	10.4275	0.099773	-3.3199	0.267818	-	-	2.3488	0.228959
Overall	0.527426	0.55671	0.662906	0.672564	0.668783	0.685402	-	0.597128	-	-	-	-	-	-	-	10.084	0.108994	-3.2984	0.276983	-	-	2.2253	0.263696
Seoul	0.521069	0.57665	0.662084	0.684403	0.668818	0.687577	-	0.596948	-	-	-	-	-	-	-	10.3772	0.069165	-3.6439	0.174465	-	-	2.1327	0.175915
Busan	0.532806	0.53965	0.651638	0.670866	0.68528	0.659733	-	0.566841	-	-	-	-	-	-	-	7.5013	0.093555	-7.1118	0.189344	-	-	0.9763	0.645544
Daegu	0.537495	0.521796	0.664455	0.662579	0.679828	0.692126	-	0.588869	-	-	-	-	-	-	-	7.8284	0.17412	-5.7644	0.410527	-	-	1.778	0.584767
Incheon	0.473415	0.530804	0.648511	0.628647	0.66941	0.700349	-	0.551542	-	-	-	-	-	-	-	9.8965	0.099828	-7.531	0.264818	-	-	2.0578	0.476612
Gwangju	0.563101	0.57973	0.715341	0.691132	0.700253	0.729656	-	0.675035	-	-	-	-	-	-	-	13.3371	0.148293	-0.1983	0.892813	-	-	3.4949	0.058109
Daejeon	0.580582	0.608888	0.664721	0.735288	0.732728	0.72217	-	0.704935	-	-	-	-	-	-	-	8.567	0.010265	-0.8024	0.280226	-	-	3.1097	< 0.000001
Ulsan	0.53473	0.579244	0.694484	0.634796	0.665759	0.701184	-	0.630807	-	-	-	-	-	-	-	13.0546	0.282651	-0.751	0.744194	-	-	3.0118	0.290082
Sejong	-	-	-	-	0.563212	0.633572	-	0.633025	-	-	-	-	-	-	-	3.3933	0.461747	-	-	-	-	-	-
Gyeonggi	0.504944	0.529273	0.647412	0.658809	0.657597	0.67539	-	0.58318	-	-	-	-	-	-	-	11.2387	0.122664	-3.3594	0.332693	-	-	2.6464	0.265011
Gangwon	0.521184	0.523519	0.646027	0.688771	0.625467	0.656058	-	0.546661	-	-	-	-	-	-	-	10.9045	0.2047	-5.1808	0.282512	-	-	1.4056	0.660057
Chungbuk	0.408703	0.565364	0.702678	0.67385	0.718442	0.700457	-	0.627335	-	-	-	-	-	-	-	31.4644	0.070056	-2.0978	0.365956	-	-	6.5046	0.013311
Chungnam	0.598641	0.590644	0.69007	0.696167	0.680077	0.731018	-	0.611694	-	-	-	-	-	-	-	5.0947	0.158013	-4.7798	0.302675	-	-	0.7432	0.71061
Jeonbuk	0.515303	0.612714	0.733786	0.712439	0.670828	0.649255	-	0.62856	-	-	-	-	-	-	-	18.8494	0.027395	-3.174	0.043739	-	-	2.6649	0.006781
Jeonnam	0.665868	0.620465	0.703135	0.674804	0.689415	0.704581	-	0.660747	-	-	-	-	-	-	-	0.5621	0.506045	-	-	-	-	-	-
Gyeongbuk	0.467091	0.542101	0.644105	0.665054	0.647405	0.706568	-	0.59341	-	-	-	-	-	-	-	13.4767	0.116678	-3.1703	0.408561	-	-	3.6421	0.185
Gyeongnam	0.598907	0.584223	0.670796	0.686555	0.656102	0.666002	-	0.607843	-	-	-	-	-	-	-	5.621	0.279711	-2.8346	0.359507	-	-	0.703	0.74088
Jeju	0.547129	0.514397	0.553907	0.61388	0.608589	0.613488	-	0.479123	-	-	-	-	-	-	-	4.839	0.224662	-7.9935	0.192512	-	-	-0.8664	0.718335
Practice of toothbrushing practice after lunch in patients with Atopic dermatitis
City and province	Crude rate(%)
	2008	2009	2010	2011	2012	2013	2014	2015	2016	2017	2018	2019	2020	2021	2022	APC1	p-value	APC2	p-value	APC3	p-value	AAPC	p-value
Median(Si-Gun-Gu)	0.488387	0.523823	0.617841	0.661825	0.649933	0.670724	-	0.562119	-	-	-	-	-	-	-	12.3219	0.090073	-3.9724	0.240104	-	-	2.6995	0.211219
Overall	0.505536	0.531454	0.649431	0.671318	0.658219	0.679661	-	0.578333	-	-	-	-	-	-	-	11.6794	0.126718	-3.8349	0.304022	-	-	2.5311	0.313314
Seoul	0.519398	0.524047	0.638305	0.686183	0.665169	0.680427	-	0.558762	-	-	-	-	-	-	-	11.9093	0.153043	-4.7219	0.27715	-	-	2.0795	0.468805
Busan	0.457422	0.547418	0.683601	0.652926	0.681166	0.671352	-	0.552391	-	-	-	-	-	-	-	24.3281	0.158276	-3.5262	0.267753	-	-	3.725	0.265904
Daegu	0.5133	0.542185	0.649316	0.667471	0.667823	0.707753	-	0.562894	-	-	-	-	-	-	-	8.5134	0.055713	-7.1178	0.146218	-	-	1.5157	0.399349
Incheon	0.500981	0.508837	0.642828	0.662769	0.643462	0.617101	-	0.540382	-	-	-	-	-	-	-	11.624	0.134409	-5.3663	0.201942	-	-	1.5733	0.541851
Gwangju	0.532832	0.595	0.652336	0.715434	0.746592	0.646864	-	0.689321	-	-	-	-	-	-	-	10.3496	0.170943	-1.6452	0.643568	-	-	3.3269	0.220612
Daejeon	0.431693	0.561868	0.708374	0.795061	0.654062	0.718881	-	0.643804	-	-	-	-	-	-	-	31.1724	0.151101	-2.4697	0.473556	-	-	6.148	0.133488
Ulsan	0.544711	0.515586	0.708957	0.647173	0.722196	0.738237	-	0.565677	-	-	-	-	-	-	-	9.2296	0.253132	-8.2063	0.432644	-	-	1.3845	0.780174
Sejong	-	-	-	-	0.561253	0.519286	-	0.578029	-	-	-	-	-	-	-	1.6352	0.70589	-	-	-	-	-	-
Gyeonggi	0.506379	0.531206	0.646119	0.638642	0.653975	0.678111	-	0.565262	-	-	-	-	-	-	-	7.8404	0.106126	-6.0956	0.275631	-	-	1.631	0.495361
Gangwon	0.520956	0.543265	0.62841	0.664468	0.662465	0.698789	-	0.569062	-	-	-	-	-	-	-	7.8616	0.032067	-6.2551	0.098753	-	-	1.5684	0.206185
Chungbuk	0.375379	0.546425	0.741868	0.714953	0.741242	0.729438	-	0.623556	-	-	-	-	-	-	-	41.9108	0.047268	-3.1465	0.232248	-	-	8.0228	0.003308
Chungnam	0.447672	0.496603	0.681468	0.677688	0.664234	0.701273	-	0.57166	-	-	-	-	-	-	-	26.6308	0.137068	-2.3889	0.409557	-	-	5.1469	0.122996
Jeonbuk	0.539037	0.507157	0.567507	0.791616	0.638504	0.654576	-	0.66269	-	-	-	-	-	-	-	3.8679	0.147857	-	-	-	-	-	-
Jeonnam	0.670579	0.560934	0.697571	0.674689	0.614166	0.706796	-	0.655171	-	-	-	-	-	-	-	0.7649	0.625259	-	-	-	-	-	-
Gyeongbuk	0.399751	0.440661	0.626849	0.616011	0.609448	0.694141	-	0.589936	-	-	-	-	-	-	-	27.1201	0.186986	0.2868	0.930444	-	-	7.3159	0.080866
Gyeongnam	0.551498	0.62117	0.64756	0.642823	0.614227	0.654313	-	0.609811	-	-	-	-	-	-	-	8.0008	0.282505	-1.1623	0.452372	-	-	1.3734	0.437977
Jeju	0.511729	0.475137	0.574626	0.743052	0.479873	0.617067	-	0.561519	-	-	-	-	-	-	-	1.8105	0.55138	-	-	-	-	-	-
Practice of toothbrushing practice after lunch in patients with Cataracts
City and province	Crude rate(%)
	2008	2009	2010	2011	2012	2013	2014	2015	2016	2017	2018	2019	2020	2021	2022	APC1	p-value	APC2	p-value	APC3	p-value	AAPC	p-value
Median(Si-Gun-Gu)	0.289574	0.329903	0.452514	0.442911	0.463458	0.464281	-	-	-	0.429534	-	-	-	-	-	27.0429	0.041379	-0.3473	0.699257	-	-	5.178	7.1e-05
Overall	0.318075	0.362111	0.479829	0.469099	0.485857	0.499421	-	-	-	0.45322	-	-	-	-	-	24.7151	0.066272	-0.4458	0.678164	-	-	4.6661	0.002598
Seoul	0.365304	0.400295	0.534233	0.544324	0.532062	0.559702	-	-	-	0.480352	-	-	-	-	-	15.9384	0.094158	-2.5878	0.291833	-	-	3.2329	0.119464
Busan	0.34854	0.349877	0.527317	0.486088	0.51705	0.507105	-	-	-	0.479243	-	-	-	-	-	24.1021	0.055847	-0.3758	0.693652	-	-	4.6088	0.000828
Daegu	0.329405	0.388091	0.512944	0.46178	0.492235	0.478085	-	-	-	0.452462	-	-	-	-	-	23.2973	0.058446	-1.2054	0.278284	-	-	3.7805	0.005616
Incheon	0.331653	0.405335	0.486013	0.497865	0.496755	0.558144	-	-	-	0.449726	-	-	-	-	-	24.3735	0.219354	-1.0867	0.626154	-	-	4.0783	0.200527
Gwangju	0.353185	0.344772	0.516302	0.51742	0.564492	0.601977	-	-	-	0.542609	-	-	-	-	-	14.8721	0.141439	-1.7232	0.743342	-	-	5.3339	0.155469
Daejeon	0.353776	0.397026	0.496885	0.503042	0.560862	0.58385	-	-	-	0.569465	-	-	-	-	-	12.4986	0.05214	-0.2713	0.913544	-	-	5.2148	0.003666
Ulsan	0.291251	0.306721	0.465823	0.417922	0.376505	0.422631	-	-	-	0.495045	-	-	-	-	-	20.811	0.199694	2.2351	0.291007	-	-	6.0993	0.019419
Sejong	-	-	-	-	0.45285	0.330117	-	-	-	0.599016	-	-	-	-	-	8.5992	0.477437	-	-	-	-	-	-
Gyeonggi	0.312125	0.388225	0.489105	0.481701	0.510242	0.520115	-	-	-	0.452854	-	-	-	-	-	27.4072	0.095951	-0.9986	0.508375	-	-	4.7096	0.02463
Gangwon	0.291282	0.336269	0.489298	0.506177	0.479986	0.454591	-	-	-	0.44897	-	-	-	-	-	32.0477	0.035133	-1.129	0.305131	-	-	5.4372	9.2e-05
Chungbuk	0.22515	0.272602	0.426595	0.429918	0.500632	0.485521	-	-	-	0.421109	-	-	-	-	-	29.4979	0.037976	-2.0987	0.392353	-	-	7.4682	0.000889
Chungnam	0.330742	0.339491	0.421776	0.430026	0.419039	0.423986	-	-	-	0.395576	-	-	-	-	-	10.1075	0.142328	-1.5758	0.411445	-	-	2.1739	0.207344
Jeonbuk	0.273257	0.342705	0.380641	0.396061	0.449172	0.477659	-	-	-	0.468881	-	-	-	-	-	12.5757	0.059466	0.3837	0.887493	-	-	5.6302	0.00376
Jeonnam	0.311966	0.353773	0.38016	0.35565	0.379972	0.389675	-	-	-	0.379547	-	-	-	-	-	8.9481	0.289237	0.273	0.797265	-	-	2.139	0.162901
Gyeongbuk	0.226526	0.27197	0.435366	0.405974	0.429826	0.434535	-	-	-	0.382588	-	-	-	-	-		0.046431	-1.0414	0.467191	-	-	6.9529	0.000449
Gyeongnam	0.304656	0.345517	0.449555	0.403927	0.421633	0.453906	-	-	-	0.452308	-	-	-	-	-	18.8349	0.113693	0.9441	0.442614	-	-	4.6714	0.004633
Jeju	0.264204	0.335825	0.443313	0.443288	0.43168	0.464458	-	-	-	0.391843	-	-	-	-	-	31.5608	0.070252	-1.6163	0.305082	-	-	4.9466	0.012939
Practice of toothbrushing practice after lunch in patients with Depression (physician diagnosis)
City and province	Crude rate(%)
	2008	2009	2010	2011	2012	2013	2014	2015	2016	2017	2018	2019	2020	2021	2022	APC1	p-value	APC2	p-value	APC3	p-value	AAPC	p-value
Median(Si-Gun-Gu)	-	0.400487	0.547133	0.558481	0.555278	0.560789	-	-	-	-	-	-	-	-	-	7.1547	0.149763	-	-	-	-	-	-
Overall	-	0.43176	0.576237	0.595085	0.575596	0.588001	-	-	-	-	-	-	-	-	-	6.3601	0.169713	-	-	-	-	-	-
Seoul	-	0.424682	0.632599	0.633587	0.615608	0.625034	-	-	-	-	-	-	-	-	-	7.7249	0.21108	-	-	-	-	-	-
Busan	-	0.345689	0.556508	0.621288	0.563844	0.547508	-	-	-	-	-	-	-	-	-	9.7699	0.243704	-	-	-	-	-	-
Daegu	-	0.395218	0.593044	0.570476	0.61415	0.573149	-	-	-	-	-	-	-	-	-	8.0993	0.202158	-	-	-	-	-	-
Incheon	-	0.482298	0.534783	0.622602	0.576967	0.580136	-	-	-	-	-	-	-	-	-	4.5583	0.167122	-	-	-	-	-	-
Gwangju	-	0.459771	0.625274	0.599352	0.653852	0.59384	-	-	-	-	-	-	-	-	-	5.7245	0.243216	-	-	-	-	-	-
Daejeon	-	0.498427	0.559664	0.652817	0.648464	0.611979	-	-	-	-	-	-	-	-	-	5.7409	0.123618	-	-	-	-	-	-
Ulsan	-	0.39531	0.638216	0.555224	0.475561	0.624599	-	-	-	-	-	-	-	-	-	6.4474	0.400525	-	-	-	-	-	-
Sejong	-	-	-	-	0.628241	0.53323	-	-	-	-	-	-	-	-	-	-15.1274	-	-	-	-	-	-	-
Gyeonggi	-	0.47434	0.574822	0.607885	0.546065	0.578776	-	-	-	-	-	-	-	-	-	3.5458	0.308822	-	-	-	-	-	-
Gangwon	-	0.470993	0.549886	0.557886	0.549522	0.555841	-	-	-	-	-	-	-	-	-	3.3739	0.166614	-	-	-	-	-	-
Chungbuk	-	0.397066	0.634213	0.602965	0.594857	0.614722	-	-	-	-	-	-	-	-	-	8.4575	0.226142	-	-	-	-	-	-
Chungnam	-	0.458608	0.586031	0.517767	0.561033	0.562578	-	-	-	-	-	-	-	-	-	3.716	0.290323	-	-	-	-	-	-
Jeonbuk	-	0.396421	0.547372	0.573717	0.469011	0.617105	-	-	-	-	-	-	-	-	-	7.606	0.231702	-	-	-	-	-	-
Jeonnam	-	0.416326	0.512328	0.490559	0.577475	0.517557	-	-	-	-	-	-	-	-	-	5.7397	0.150592	-	-	-	-	-	-
Gyeongbuk	-	0.412357	0.462908	0.515766	0.560104	0.54632	-	-	-	-	-	-	-	-	-	7.8251	0.018909	-	-	-	-	-	-
Gyeongnam	-	0.409001	0.553469	0.581864	0.551395	0.605035	-	-	-	-	-	-	-	-	-	8.1058	0.108497	-	-	-	-	-	-
Jeju	-	0.255145	0.459558	0.490272	0.518125	0.631656	-	-	-	-	-	-	-	-	-	21.3368	0.039366	-	-	-	-	-	-
Practice of toothbrushing practice after lunch in patients with Depression (symptom experience)
City and province	Crude rate(%)
	2008	2009	2010	2011	2012	2013	2014	2015	2016	2017	2018	2019	2020	2021	2022	APC1	p-value	APC2	p-value	APC3	p-value	AAPC	p-value
Median(Si-Gun-Gu)	0.370496	0.411861	0.569505	0.577074	0.588879	0.603297	0.487919	0.501791	0.491925	0.528026	0.486505	0.51043	0.678292	0.647984	0.620755	18.7751	0.035368	-4.947	0.264574	5.4516	0.049338	4.2373	0.067718
Overall	0.408256	0.443214	0.59769	0.617796	0.614996	0.629036	0.519194	0.531466	0.525987	0.552235	0.515759	0.534305	0.691941	0.671822	0.639859	17.113	0.035565	-4.7314	0.248033	4.8656	0.054136	3.759	0.07727
Seoul	0.434298	0.457247	0.633943	0.638915	0.607328	0.641772	0.557366	0.548144	0.533644	0.564985	0.526442	0.539827	0.714131	0.669027	0.649187	23.5463	0.098599	-1.94	0.228283	6.869	0.100395	3.8724	0.065087
Busan	0.406759	0.405079	0.586812	0.615654	0.592758	0.594861	0.511874	0.482458	0.521722	0.53778	0.464965	0.505267	0.692861	0.682605	0.659134	16.041	0.092703	-3.3054	0.234578	10.6957	0.073693	4.5094	0.07797
Daegu	0.410901	0.459928	0.618668	0.625643	0.631514	0.633643	0.48966	0.515473	0.503121	0.562454	0.536959	0.5538	0.702699	0.649246	0.633282	18.0328	0.024039	-7.2623	0.233301	4.3211	0.02897	3.5762	0.110857
Incheon	0.379531	0.462219	0.627813	0.590876	0.659046	0.655082	0.537857	0.508744	0.559272	0.556547	0.535314	0.490988	0.664388	0.678165	0.645691	29.6643	0.041113	-1.8657	0.140921	10.0158	0.109023	4.6508	0.022701
Gwangju	0.533967	0.4433	0.605353	0.701627	0.69852	0.615303	0.592541	0.703258	0.585044	0.661413	0.598054	0.574796	0.765976	0.682476	0.644458	1.4185	0.078171	-	-	-	-	-	-
Daejeon	0.524614	0.458129	0.462268	0.677306	0.691862	0.714558	0.610626	0.665416	0.595933	0.691534	0.634548	0.579163	0.705159	0.739707	0.718697	2.2461	0.010427	-	-	-	-	-	-
Ulsan	0.36109	0.458108	0.659608	0.627136	0.544194	0.731478	0.50091	0.593389	0.540552	0.60297	0.591818	0.530923	0.773449	0.718774	0.65478	27.628	0.232208	0.7986	0.499074	-	-	4.2549	0.151813
Sejong	-	-	-	-	0.590952	0.569194	0.469446	0.563668	0.533189	0.704352	0.515567	0.584835	0.799078	0.699244	0.612652	2.4335	0.101875	-	-	-	-	-	-
Gyeonggi	0.400604	0.434663	0.599166	0.63136	0.616407	0.622636	0.51974	0.517989	0.53654	0.536244	0.502464	0.547894	0.685923	0.651049	0.626691	19.1573	0.022762	-6.6308	0.292626	3.7225	0.057646	3.6895	0.115079
Gangwon	0.350897	0.462908	0.605934	0.560866	0.60742	0.585529	0.496149	0.46621	0.433573	0.505152	0.499942	0.512259	0.659068	0.624452	0.575304	33.6147	0.051287	-4.9644	0.107626	5.5283	0.036547	4.3559	0.064267
Chungbuk	0.369313	0.391811	0.613746	0.596813	0.621297	0.613294	0.485056	0.549842	0.468068	0.540578	0.54573	0.511465	0.705391	0.687611	0.625886	21.4346	0.050708	-5.419	0.320853	5.8194	0.082032	4.7032	0.104602
Chungnam	0.459116	0.472144	0.578422	0.599412	0.640914	0.62817	0.48525	0.52255	0.517989	0.501469	0.489445	0.529347	0.686387	0.68587	0.670132	8.36	0.085268	-5.6354	0.191174	8.6678	0.021948	3.2426	0.127604
Jeonbuk	0.293311	0.495569	0.538528	0.513749	0.586171	0.636543	0.501717	0.541712	0.519984	0.560369	0.54407	0.590221	0.581928	0.680858	0.651181	29.7205	0.056647	1.0734	0.165825	-	-	4.7414	0.0114
Jeonnam	0.348104	0.447569	0.585323	0.550885	0.614426	0.577084	0.455632	0.485463	0.477951	0.529455	0.511	0.542641	0.667432	0.670504	0.597872	31.3569	0.080169	-3.5908	0.259868	5.5886	0.046658	4.7701	0.061286
Gyeongbuk	0.335256	0.385283	0.52287	0.568315	0.565055	0.597445	0.46857	0.472687	0.45891	0.525122	0.501086	0.482118	0.6541	0.673238	0.612543	21.6676	0.026185	-5.1546	0.269731	6.2876	0.03629	5.0492	0.039935
Gyeongnam	0.462884	0.466908	0.555024	0.590742	0.592377	0.617078	0.446053	0.568367	0.522943	0.564572	0.481832	0.527027	0.71574	0.7192	0.660935	1.8974	0.030716	-	-	-	-	-	-
Jeju	0.423545	0.310151	0.575879	0.503434	0.571459	0.596907	0.431406	0.512487	0.569703	0.514738	0.499712	0.518853	0.619166	0.608627	0.618212	2.4436	0.022329	-	-	-	-	-	-
Practice of toothbrushing practice after lunch in patients with Prevalence of depressive symptoms (PHQ-9)
City and province	Crude rate(%)
	2008	2009	2010	2011	2012	2013	2014	2015	2016	2017	2018	2019	2020	2021	2022	APC1	p-value	APC2	p-value	APC3	p-value	AAPC	p-value
Median(Si-Gun-Gu)	-	-	-	-	-	-	-	-	-	0.472643	0.42832	0.47612	0.618367	0.607618	0.572279	6.6837	0.062102	-	-	-	-	-	-
Overall	-	-	-	-	-	-	-	-	-	0.497446	0.457547	0.503508	0.635725	0.615087	0.602757	6.1337	0.048173	-	-	-	-	-	-
Seoul	-	-	-	-	-	-	-	-	-	0.543016	0.459838	0.501694	0.634103	0.58906	0.608236	4.4994	0.14442	-	-	-	-	-	-
Busan	-	-	-	-	-	-	-	-	-	0.474942	0.402341	0.481722	0.64166	0.587012	0.582694	7.2408	0.086355	-	-	-	-	-	-
Daegu	-	-	-	-	-	-	-	-	-	0.535536	0.466245	0.476461	0.661875	0.647815	0.604069	5.6274	0.146023	-	-	-	-	-	-
Incheon	-	-	-	-	-	-	-	-	-	0.488277	0.446659	0.456796	0.61092	0.648779	0.604376	7.3285	0.053527	-	-	-	-	-	-
Gwangju	-	-	-	-	-	-	-	-	-	0.562638	0.505175	0.535756	0.652714	0.674474	0.588433	3.7269	0.198067	-	-	-	-	-	-
Daejeon	-	-	-	-	-	-	-	-	-	0.643184	0.549112	0.561712	0.61636	0.692817	0.702052	3.5752	0.174057	-	-	-	-	-	-
Ulsan	-	-	-	-	-	-	-	-	-	0.619435	0.405485	0.547991	0.696877	0.600582	0.680351	5.5622	0.300608	-	-	-	-	-	-
Sejong	-	-	-	-	-	-	-	-	-	0.605583	0.485247	0.444376	0.732682	0.762222	0.664078	6.834	0.247143	-	-	-	-	-	-
Gyeonggi	-	-	-	-	-	-	-	-	-	0.479743	0.486213	0.518341	0.642264	0.612202	0.609921	6.1975	0.023393	-	-	-	-	-	-
Gangwon	-	-	-	-	-	-	-	-	-	0.440688	0.456784	0.470483	0.624703	0.59058	0.559625	6.6424	0.049632	-	-	-	-	-	-
Chungbuk	-	-	-	-	-	-	-	-	-	0.483515	0.482014	0.471466	0.640759	0.677381	0.634379	7.9492	0.034069	-	-	-	-	-	-
Chungnam	-	-	-	-	-	-	-	-	-	0.462452	0.385676	0.514144	0.59298	0.560672	0.584388	7.2089	0.064345	-	-	-	-	-	-
Jeonbuk	-	-	-	-	-	-	-	-	-	0.43759	0.541254	0.546703	0.576761	0.637506	0.616578	6.6744	0.012911	-	-	-	-	-	-
Jeonnam	-	-	-	-	-	-	-	-	-	0.43836	0.403369	0.539142	0.606407	0.550453	0.538407	6.1179	0.108333	-	-	-	-	-	-
Gyeongbuk	-	-	-	-	-	-	-	-	-	0.450412	0.459777	0.486046	0.625913	0.610385	0.563002	6.5483	0.046972	-	-	-	-	-	-
Gyeongnam	-	-	-	-	-	-	-	-	-	0.481413	0.413248	0.508062	0.674555	0.672742	0.608185	8.7028	0.065865	-	-	-	-	-	-
Jeju	-	-	-	-	-	-	-	-	-	0.38551	0.377991	0.481031	0.623045	0.558004	0.458759	6.7712	0.189932	-	-	-	-	-	-
Practice of toothbrushing practice after lunch in patients with Cancer
City and province	Crude rate(%)
	2008	2009	2010	2011	2012	2013	2014	2015	2016	2017	2018	2019	2020	2021	2022	APC1	p-value	APC2	p-value	APC3	p-value	AAPC	p-value
Median(Si-Gun-Gu)	0.313837	-	-	-	0.531393	-	-	-	-	-	-	-	-	-	-	14.0358	-	-	-	-	-	-	-
Overall	0.357401	-	-	-	0.567034	-	-	-	-	-	-	-	-	-	-	12.2609	-	-	-	-	-	-	-
Seoul	0.396482	-	-	-	0.591472	-	-	-	-	-	-	-	-	-	-	10.5282	-	-	-	-	-	-	-
Busan	0.365511	-	-	-	0.503552	-	-	-	-	-	-	-	-	-	-	8.3272	-	-	-	-	-	-	-
Daegu	0.339251	-	-	-	0.564755	-	-	-	-	-	-	-	-	-	-	13.6219	-	-	-	-	-	-	-
Incheon	0.308319	-	-	-	0.563476	-	-	-	-	-	-	-	-	-	-	16.2758	-	-	-	-	-	-	-
Gwangju	0.501489	-	-	-	0.678805	-	-	-	-	-	-	-	-	-	-	7.8967	-	-	-	-	-	-	-
Daejeon	0.406993	-	-	-	0.659121	-	-	-	-	-	-	-	-	-	-	12.8035	-	-	-	-	-	-	-
Ulsan	0.320356	-	-	-	0.576796	-	-	-	-	-	-	-	-	-	-	15.8795	-	-	-	-	-	-	-
Sejong	-	-	-	-	0.454697	-	-	-	-	-	-	-	-	-	-	-	-	-	-	-	-	-	-
Gyeonggi	0.311492	-	-	-	0.575422	-	-	-	-	-	-	-	-	-	-	16.6076	-	-	-	-	-	-	-
Gangwon	0.317019	-	-	-	0.578468	-	-	-	-	-	-	-	-	-	-	16.2029	-	-	-	-	-	-	-
Chungbuk	0.332967	-	-	-	0.557169	-	-	-	-	-	-	-	-	-	-	13.7242	-	-	-	-	-	-	-
Chungnam	0.408066	-	-	-	0.508714	-	-	-	-	-	-	-	-	-	-	5.6853	-	-	-	-	-	-	-
Jeonbuk	0.327272	-	-	-	0.530677	-	-	-	-	-	-	-	-	-	-	12.8851	-	-	-	-	-	-	-
Jeonnam	0.376051	-	-	-	0.509483	-	-	-	-	-	-	-	-	-	-	7.8655	-	-	-	-	-	-	-
Gyeongbuk	0.304713	-	-	-	0.507838	-	-	-	-	-	-	-	-	-	-	13.6033	-	-	-	-	-	-	-
Gyeongnam	0.415846	-	-	-	0.578006	-	-	-	-	-	-	-	-	-	-	8.5697	-	-	-	-	-	-	-
Jeju	0.320557	-	-	-	0.619097	-	-	-	-	-	-	-	-	-	-	17.841	-	-	-	-	-	-	-
Practice of toothbrushing practice after lunch in General population
City and province	Crude rate(%)
	2008	2009	2010	2011	2012	2013	2014	2015	2016	2017	2018	2019	2020	2021	2022	APC1	p-value	APC2	p-value	APC3	p-value	AAPC	p-value
Median(Si-Gun-Gu)	0.444875	0.45743	0.584887	0.582141	0.592251	0.592285	0.513889	0.517758	0.521256	0.543809	0.524132	0.537822	0.687763	0.666593	0.645018	11.6035	0.078518	-3.6522	0.306436	5.0396	0.029453	3.1804	0.08733
Overall	0.474739	0.495041	0.607943	0.609133	0.621885	0.626909	0.542656	0.548848	0.54993	0.577694	0.563741	0.567894	0.711155	0.689572	0.672251	10.5838	0.0691	-3.2658	0.299875	4.5421	0.026455	2.9154	0.074365
Seoul	0.505101	0.519279	0.631428	0.646655	0.646246	0.660728	0.569505	0.566064	0.557676	0.589864	0.58123	0.587391	0.730447	0.702623	0.685841	10.5707	0.066546	-3.7694	0.230785	4.4853	0.026382	2.6972	0.094091
Busan	0.460497	0.481062	0.617117	0.620366	0.606502	0.597261	0.536395	0.532263	0.540987	0.578287	0.540597	0.554887	0.714608	0.690257	0.667902	12.3955	0.066123	-5.3018	0.344353	4.2193	0.023712	3.0598	0.141247
Daegu	0.480747	0.478662	0.620236	0.615127	0.624476	0.63139	0.5396	0.5752	0.543257	0.584302	0.560494	0.565601	0.715338	0.674154	0.656863	1.4891	0.023899	-	-	-	-	-	-
Incheon	0.456414	0.492021	0.597044	0.585888	0.625084	0.633415	0.52872	0.530285	0.550344	0.554976	0.547809	0.54646	0.676919	0.689602	0.669268	8.8094	0.023382	-7.6666	0.416809	4.1966	0.01263	2.7968	0.217501
Gwangju	0.557083	0.542643	0.668313	0.645491	0.672152	0.686469	0.60619	0.623089	0.651136	0.626776	0.611455	0.612761	0.741542	0.725199	0.684273	1.1134	0.026486	-	-	-	-	-	-
Daejeon	0.546171	0.561339	0.662043	0.669425	0.686497	0.69562	0.656077	0.654408	0.63678	0.663663	0.652766	0.646891	0.748469	0.760258	0.776133	8.3830*	0.022365	-0.9165	0.35621	5.3105	0.020902	2.781	0.002375
Ulsan	0.465289	0.519991	0.625812	0.595388	0.627431	0.656107	0.546	0.578347	0.538305	0.603823	0.618131	0.618729	0.743282	0.70385	0.70125	17.138	0.129113	-1.7797	0.411495	4.5436	0.024394	3.4527	0.047989
Sejong	-	-	-	-	0.575415	0.582958	0.527161	0.547012	0.577221	0.68499	0.658987	0.741069	0.795537	0.757555	0.762897	-3.7615	0.683453	5.3226	0.001816	-	-	3.4397	0.083491
Gyeonggi	0.452592	0.483423	0.60393	0.606869	0.623973	0.624581	0.533624	0.545089	0.547879	0.577844	0.568167	0.56177	0.704018	0.683026	0.66901	12.8285	0.033571	-4.6618	0.331625	3.737	0.019966	3.104	0.079882
Gangwon	0.410345	0.456082	0.603112	0.58778	0.579928	0.589309	0.502873	0.495306	0.517842	0.538365	0.523485	0.52247	0.682366	0.651007	0.640704	23.3444	0.079475	-3.1098	0.209833	4.959	0.026587	3.7876	0.051593
Chungbuk	0.431646	0.470672	0.5994	0.612648	0.62749	0.626682	0.531579	0.55849	0.537876	0.588997	0.586375	0.564708	0.733239	0.696178	0.665847	14.0844	0.045059	-3.3098	0.358062	4.6663	0.041386	3.6408	0.054265
Chungnam	0.485359	0.498002	0.602349	0.572098	0.598238	0.615858	0.524463	0.512269	0.541773	0.533115	0.539199	0.538434	0.703947	0.677498	0.669593	12.7614	0.305104	-1.9669	0.314834	6.2447	0.041257	2.9279	0.148925
Jeonbuk	0.46331	0.477163	0.569653	0.560692	0.605989	0.596233	0.539221	0.549962	0.554464	0.585907	0.545288	0.587389	0.71104	0.708542	0.674194	2.1544	0.000684	-	-	-	-	-	-
Jeonnam	0.490211	0.518184	0.560587	0.548498	0.583588	0.547958	0.512535	0.522311	0.513555	0.539861	0.531383	0.535639	0.668881	0.657228	0.62651	0.1581	0.832952	5.6249	0.094545	-	-	1.6905	0.09175
Gyeongbuk	0.40408	0.440422	0.577231	0.571795	0.588997	0.599855	0.498579	0.506513	0.509812	0.538586	0.510851	0.526078	0.675899	0.66538	0.643027	21.4757	0.126597	-1.3981	0.379071	7.7772	0.072741	4.2004	0.048074
Gyeongnam	0.513425	0.509511	0.582701	0.597463	0.603715	0.605867	0.539189	0.5341	0.553073	0.573045	0.547045	0.571464	0.730327	0.695642	0.678141	1.5767	0.009064	-	-	-	-	-	-
Jeju	0.488258	0.433904	0.502356	0.546991	0.534151	0.577057	0.457412	0.513608	0.510764	0.554716	0.549686	0.527419	0.641906	0.611025	0.590426	1.6508	0.003743	-	-	-	-	-	-

## Sheet: Toothbrushing after dinner
Practice of toothbrushing practice after dinner in patients with Hypertension
City and province	Crude rate(%)
	2008	2009	2010	2011	2012	2013	2014	2015	2016	2017	2018	2019	2020	2021	2022	APC1	p-value	APC2	p-value	APC3	p-value	AAPC	p-value
Median(Si-Gun-Gu)	0.63393	0.653851	-	-	-	-	0.693814	0.695655	0.690852	0.71061	0.698893	0.736097	-	-	-	1.1107	0.000268	-	-	-	-	-	-
Overall	0.621482	0.631564	-	-	-	-	0.679508	0.682813	0.678826	0.699936	0.685984	0.719185	-	-	-	1.1884	0.000102	-	-	-	-	-	-
Seoul	0.623095	0.57563	-	-	-	-	0.669221	0.660628	0.627115	0.685774	0.647575	0.685256	-	-	-	1.0941	0.03306	-	-	-	-	-	-
Busan	0.658111	0.645965	-	-	-	-	0.686992	0.643334	0.703021	0.727667	0.720471	0.7365	-	-	-	1.0931	0.015882	-	-	-	-	-	-
Daegu	0.638081	0.654381	-	-	-	-	0.672001	0.735472	0.702803	0.659471	0.663945	0.660458	-	-	-	1.4805	0.052535	-2.0742	0.116518	-	-	0.1732	0.706593
Incheon	0.599495	0.674775	-	-	-	-	0.712679	0.661591	0.682157	0.706341	0.659818	0.739358	-	-	-	1.0547	0.071358	-	-	-	-	-	-
Gwangju	0.685785	0.709298	-	-	-	-	0.751874	0.784385	0.705869	0.690484	0.640897	0.735494	-	-	-	-0.0262	0.967913	-	-	-	-	-	-
Daejeon	0.63336	0.739118	-	-	-	-	0.773346	0.825541	0.839429	0.766874	0.730167	0.793966	-	-	-	2.9106	0.177415	-1.878	0.608202	-	-	1.1429	0.475929
Ulsan	0.535297	0.64834	-	-	-	-	0.663177	0.747385	0.709863	0.748332	0.764591	0.713335	-	-	-	2.4975	0.007186	-	-	-	-	-	-
Sejong	-	-	-	-	-	-	0.711195	0.649473	0.749274	0.722525	0.730841	0.723468	-	-	-	1.1647	0.386148	-	-	-	-	-	-
Gyeonggi	0.555604	0.595512	-	-	-	-	0.6245	0.650046	0.644937	0.65808	0.672261	0.705902	-	-	-	1.7879	0.0001	-	-	-	-	-	-
Gangwon	0.589807	0.686383	-	-	-	-	0.707575	0.695411	0.741795	0.747438	0.710647	0.714347	-	-	-	1.4193	0.024723	-	-	-	-	-	-
Chungbuk	0.678804	0.598524	-	-	-	-	0.651708	0.684105	0.654643	0.698242	0.702397	0.712579	-	-	-	0.9385	0.068295	-	-	-	-	-	-
Chungnam	0.658248	0.643429	-	-	-	-	0.714283	0.680768	0.680701	0.722879	0.685862	0.69668	-	-	-	0.7	0.042945	-	-	-	-	-	-
Jeonbuk	0.668698	0.668702	-	-	-	-	0.70416	0.648053	0.695095	0.723565	0.741729	0.790538	-	-	-	-0.0135	0.957011	3.9035	0.003847	-	-	1.3935	< 0.000001
Jeonnam	0.747752	0.717099	-	-	-	-	0.734308	0.727019	0.757877	0.781211	0.751921	0.783988	-	-	-	0.5154	0.082766	-	-	-	-	-	-
Gyeongbuk	0.633499	0.634928	-	-	-	-	0.676712	0.722014	0.649216	0.67668	0.683792	0.707472	-	-	-	0.8713	0.040188	-	-	-	-	-	-
Gyeongnam	0.590375	0.666671	-	-	-	-	0.718244	0.709131	0.74184	0.742368	0.714115	0.768826	-	-	-	1.8556	0.002655	-	-	-	-	-	-
Jeju	0.74649	0.69378	-	-	-	-	0.750995	0.775297	0.742086	0.778563	0.707164	0.782051	-	-	-	0.4725	0.28806	-	-	-	-	-	-
Practice of toothbrushing practice after dinner in patients with Diabetes mellitus
City and province	Crude rate(%)
	2008	2009	2010	2011	2012	2013	2014	2015	2016	2017	2018	2019	2020	2021	2022	APC1	p-value	APC2	p-value	APC3	p-value	AAPC	p-value
Median(Si-Gun-Gu)	0.634805	0.634201	-	-	-	-	0.682128	0.695069	0.683867	0.701806	0.69948	0.722036	-	-	-	1.1418	3.9e-05	-	-	-	-	-	-
Overall	0.617127	0.609978	-	-	-	-	0.67226	0.673142	0.663484	0.691552	0.67059	0.709049	-	-	-	1.2154	0.000624	-	-	-	-	-	-
Seoul	0.621043	0.557376	-	-	-	-	0.661606	0.649985	0.61403	0.674786	0.645224	0.664125	-	-	-	1.0711	0.057431	-	-	-	-	-	-
Busan	0.655674	0.609349	-	-	-	-	0.657942	0.620491	0.694951	0.701477	0.702771	0.755634	-	-	-	0.227	0.808726	3.8825	0.116985	-	-	1.5411	0.067686
Daegu	0.671759	0.61253	-	-	-	-	0.652612	0.695086	0.68985	0.66542	0.651606	0.631534	-	-	-	0.1476	0.740221	-	-	-	-	-	-
Incheon	0.608346	0.634969	-	-	-	-	0.702794	0.663931	0.650249	0.715008	0.607634	0.739646	-	-	-	0.9892	0.170945	-	-	-	-	-	-
Gwangju	0.686265	0.699916	-	-	-	-	0.71113	0.776593	0.704098	0.6583	0.627947	0.702986	-	-	-	-0.29	0.652888	-	-	-	-	-	-
Daejeon	0.685072	0.789168	-	-	-	-	0.807033	0.815298	0.811387	0.775932	0.742676	0.806434	-	-	-	0.7123	0.229537	-	-	-	-	-	-
Ulsan	0.502799	0.585603	-	-	-	-	0.679356	0.729888	0.680284	0.721161	0.74908	0.724831	-	-	-	3.1967	0.000964	-	-	-	-	-	-
Sejong	-	-	-	-	-	-	0.663736	0.71883	0.794159	0.766058	0.722234	0.773971	-	-	-	2.1457	0.200247	-	-	-	-	-	-
Gyeonggi	0.537821	0.56045	-	-	-	-	0.627613	0.641251	0.622209	0.65132	0.646621	0.679744	-	-	-	1.9341	6.8e-05	-	-	-	-	-	-
Gangwon	0.582998	0.679917	-	-	-	-	0.71965	0.66604	0.73864	0.730465	0.695851	0.695974	-	-	-	1.2797	0.062115	-	-	-	-	-	-
Chungbuk	0.67194	0.592167	-	-	-	-	0.630289	0.69745	0.659942	0.673959	0.707716	0.696701	-	-	-	0.9475	0.090636	-	-	-	-	-	-
Chungnam	0.632818	0.64092	-	-	-	-	0.703524	0.686311	0.664788	0.713525	0.655574	0.68359	-	-	-	0.6747	0.095473	-	-	-	-	-	-
Jeonbuk	0.661243	0.672847	-	-	-	-	0.661205	0.630381	0.666169	0.725146	0.735909	0.786938	-	-	-	-0.6006	0.232241	5.1469	0.008775	-	-	1.4521	0.000249
Jeonnam	0.748309	0.689241	-	-	-	-	0.740692	0.71669	0.739785	0.767338	0.758221	0.789953	-	-	-	0.6815	0.077008	-	-	-	-	-	-
Gyeongbuk	0.605903	0.602923	-	-	-	-	0.659116	0.72311	0.623615	0.669801	0.670238	0.704856	-	-	-	1.2364	0.035846	-	-	-	-	-	-
Gyeongnam	0.587337	0.657022	-	-	-	-	0.717243	0.69365	0.750126	0.737163	0.690138	0.795817	-	-	-	1.9816	0.00657	-	-	-	-	-	-
Jeju	0.72596	0.699563	-	-	-	-	0.749707	0.779903	0.745034	0.769807	0.714022	0.733922	-	-	-	1.1181	0.223039	-1.3659	0.420043	-	-	0.2077	0.769512
Practice of toothbrushing practice after dinner in patients with Dyslipidaemia
City and province	Crude rate(%)
	2008	2009	2010	2011	2012	2013	2014	2015	2016	2017	2018	2019	2020	2021	2022	APC1	p-value	APC2	p-value	APC3	p-value	AAPC	p-value
Median(Si-Gun-Gu)	-	-	-	-	-	-	0.712321	0.712188	0.724165	0.729439	-	-	-	-	-	0.8788	0.056336	-	-	-	-	-	-
Overall	-	-	-	-	-	-	0.691452	0.690602	0.694099	0.706504	-	-	-	-	-	0.7327	0.136611	-	-	-	-	-	-
Seoul	-	-	-	-	-	-	0.67534	0.65631	0.637292	0.68521	-	-	-	-	-	0.1474	0.940858	-	-	-	-	-	-
Busan	-	-	-	-	-	-	0.680465	0.662843	0.72023	0.738725	-	-	-	-	-	3.3767	0.143814	-	-	-	-	-	-
Daegu	-	-	-	-	-	-	0.647617	0.737704	0.712308	0.669427	-	-	-	-	-	0.5999	0.868856	-	-	-	-	-	-
Incheon	-	-	-	-	-	-	0.752617	0.67071	0.704327	0.711421	-	-	-	-	-	-1.234	0.661239	-	-	-	-	-	-
Gwangju	-	-	-	-	-	-	0.760007	0.770943	0.732067	0.73227	-	-	-	-	-	-1.6318	0.197863	-	-	-	-	-	-
Daejeon	-	-	-	-	-	-	0.777999	0.813438	0.823194	0.762508	-	-	-	-	-	-0.4607	0.8335	-	-	-	-	-	-
Ulsan	-	-	-	-	-	-	0.680767	0.752682	0.745886	0.728925	-	-	-	-	-	1.9691	0.445341	-	-	-	-	-	-
Sejong	-	-	-	-	-	-	0.696681	0.684114	0.787695	0.727753	-	-	-	-	-	2.7582	0.441683	-	-	-	-	-	-
Gyeonggi	-	-	-	-	-	-	0.635692	0.658442	0.66352	0.666587	-	-	-	-	-	1.5301	0.089651	-	-	-	-	-	-
Gangwon	-	-	-	-	-	-	0.73607	0.722826	0.749255	0.750939	-	-	-	-	-	0.9632	0.298111	-	-	-	-	-	-
Chungbuk	-	-	-	-	-	-	0.687663	0.699621	0.708701	0.724835	-	-	-	-	-	1.7138	0.005561	-	-	-	-	-	-
Chungnam	-	-	-	-	-	-	0.730602	0.71308	0.721109	0.742009	-	-	-	-	-	0.5612	0.581266	-	-	-	-	-	-
Jeonbuk	-	-	-	-	-	-	0.718844	0.641117	0.738742	0.738914	-	-	-	-	-	2.2712	0.572416	-	-	-	-	-	-
Jeonnam	-	-	-	-	-	-	0.74399	0.739559	0.783904	0.793975	-	-	-	-	-	2.5611	0.090419	-	-	-	-	-	-
Gyeongbuk	-	-	-	-	-	-	0.730776	0.757795	0.640339	0.687692	-	-	-	-	-	-3.45	0.388452	-	-	-	-	-	-
Gyeongnam	-	-	-	-	-	-	0.745297	0.740541	0.77598	0.756901	-	-	-	-	-	0.9453	0.413502	-	-	-	-	-	-
Jeju	-	-	-	-	-	-	0.775879	0.780664	0.745263	0.786366	-	-	-	-	-	-0.0877	0.953096	-	-	-	-	-	-
Practice of toothbrushing practice after dinner in patients with Stroke
City and province	Crude rate(%)
	2008	2009	2010	2011	2012	2013	2014	2015	2016	2017	2018	2019	2020	2021	2022	APC1	p-value	APC2	p-value	APC3	p-value	AAPC	p-value
Median(Si-Gun-Gu)	0.558056	0.583121	-	-	-	-	0.647137	-	0.644663	-	-	-	-	-	-	1.868	0.035316	-	-	-	-	-	-
Overall	0.565727	0.583173	-	-	-	-	0.642173	-	0.639346	-	-	-	-	-	-	1.6167	0.032599	-	-	-	-	-	-
Seoul	0.574987	0.520405	-	-	-	-	0.681655	-	0.60368	-	-	-	-	-	-	1.9622	0.333983	-	-	-	-	-	-
Busan	0.646847	0.631214	-	-	-	-	0.665737	-	0.66196	-	-	-	-	-	-	0.5184	0.187003	-	-	-	-	-	-
Daegu	0.542504	0.565914	-	-	-	-	0.596026	-	0.744442	-	-	-	-	-	-	3.2562	0.117921	-	-	-	-	-	-
Incheon	0.483056	0.667451	-	-	-	-	0.731164	-	0.617336	-	-	-	-	-	-	2.4551	0.472943	-	-	-	-	-	-
Gwangju	0.634023	0.632961	-	-	-	-	0.686812	-	0.716534	-	-	-	-	-	-	1.5944	0.009384	-	-	-	-	-	-
Daejeon	0.685296	0.69526	-	-	-	-	0.721147	-	0.692364	-	-	-	-	-	-	0.2654	0.541849	-	-	-	-	-	-
Ulsan	0.378662	0.614977	-	-	-	-	0.569798	-	0.658577	-	-	-	-	-	-	4.426	0.325752	-	-	-	-	-	-
Sejong	-	-	-	-	-	-	0.765842	-	0.542479	-	-	-	-	-	-	-15.8827	-	-	-	-	-	-	-
Gyeonggi	0.537707	0.592395	-	-	-	-	0.563454	-	0.608913	-	-	-	-	-	-	0.8212	0.423854	-	-	-	-	-	-
Gangwon	0.548581	0.609811	-	-	-	-	0.634255	-	0.675645	-	-	-	-	-	-	2.0738	0.091052	-	-	-	-	-	-
Chungbuk	0.620698	0.486693	-	-	-	-	0.651769	-	0.537545	-	-	-	-	-	-	0.3768	0.891249	-	-	-	-	-	-
Chungnam	0.543024	0.509836	-	-	-	-	0.680201	-	0.633628	-	-	-	-	-	-	3.0331	0.134998	-	-	-	-	-	-
Jeonbuk	0.485914	0.616103	-	-	-	-	0.672543	-	0.673763	-	-	-	-	-	-	3.3405	0.176559	-	-	-	-	-	-
Jeonnam	0.655062	0.606436	-	-	-	-	0.673729	-	0.708399	-	-	-	-	-	-	1.3699	0.192767	-	-	-	-	-	-
Gyeongbuk	0.582789	0.548797	-	-	-	-	0.618093	-	0.605245	-	-	-	-	-	-	1.0193	0.244824	-	-	-	-	-	-
Gyeongnam	0.549423	0.613989	-	-	-	-	0.616724	-	0.665059	-	-	-	-	-	-	1.7349	0.159186	-	-	-	-	-	-
Jeju	0.627825	0.73956	-	-	-	-	0.764149	-	0.69679	-	-	-	-	-	-	0.9718	0.566876	-	-	-	-	-	-
Practice of toothbrushing practice after dinner in patients with Myocardial infarction
City and province	Crude rate(%)
	2008	2009	2010	2011	2012	2013	2014	2015	2016	2017	2018	2019	2020	2021	2022	APC1	p-value	APC2	p-value	APC3	p-value	AAPC	p-value
Median(Si-Gun-Gu)	0.640836	0.648002	-	-	-	-	-	-	-	-	-	-	-	-	-	1.092	-	-	-	-	-	-	-
Overall	0.627994	0.621792	-	-	-	-	-	-	-	-	-	-	-	-	-	-0.9554	-	-	-	-	-	-	-
Seoul	0.664129	0.51714	-	-	-	-	-	-	-	-	-	-	-	-	-	-22.1386	-	-	-	-	-	-	-
Busan	0.652937	0.657707	-	-	-	-	-	-	-	-	-	-	-	-	-	0.7657	-	-	-	-	-	-	-
Daegu	0.669378	0.605313	-	-	-	-	-	-	-	-	-	-	-	-	-	-9.5665	-	-	-	-	-	-	-
Incheon	0.712511	0.68029	-	-	-	-	-	-	-	-	-	-	-	-	-	-4.6283	-	-	-	-	-	-	-
Gwangju	0.767055	0.727553	-	-	-	-	-	-	-	-	-	-	-	-	-	-5.0847	-	-	-	-	-	-	-
Daejeon	0.868775	0.796366	-	-	-	-	-	-	-	-	-	-	-	-	-	-8.4005	-	-	-	-	-	-	-
Ulsan	0.42465	0.548744	-	-	-	-	-	-	-	-	-	-	-	-	-	29.1765	-	-	-	-	-	-	-
Sejong	-	-	-	-	-	-	-	-	-	-	-	-	-	-	-	-	-	-	-	-	-	-	-
Gyeonggi	0.512057	0.610665	-	-	-	-	-	-	-	-	-	-	-	-	-	19.3359	-	-	-	-	-	-	-
Gangwon	0.611482	0.738356	-	-	-	-	-	-	-	-	-	-	-	-	-	20.7856	-	-	-	-	-	-	-
Chungbuk	0.684166	0.688697	-	-	-	-	-	-	-	-	-	-	-	-	-	0.731	-	-	-	-	-	-	-
Chungnam	0.606647	0.59472	-	-	-	-	-	-	-	-	-	-	-	-	-	-1.9769	-	-	-	-	-	-	-
Jeonbuk	0.57438	0.722727	-	-	-	-	-	-	-	-	-	-	-	-	-	25.9582	-	-	-	-	-	-	-
Jeonnam	0.67325	0.720109	-	-	-	-	-	-	-	-	-	-	-	-	-	6.9837	-	-	-	-	-	-	-
Gyeongbuk	0.571615	0.673853	-	-	-	-	-	-	-	-	-	-	-	-	-	17.8322	-	-	-	-	-	-	-
Gyeongnam	0.608046	0.577444	-	-	-	-	-	-	-	-	-	-	-	-	-	-5.0987	-	-	-	-	-	-	-
Jeju	0.770026	0.719168	-	-	-	-	-	-	-	-	-	-	-	-	-	-6.6234	-	-	-	-	-	-	-
Practice of toothbrushing practice after dinner in patients with Angina pectoris
City and province	Crude rate(%)
	2008	2009	2010	2011	2012	2013	2014	2015	2016	2017	2018	2019	2020	2021	2022	APC1	p-value	APC2	p-value	APC3	p-value	AAPC	p-value
Median(Si-Gun-Gu)	0.648959	0.636551	-	-	-	-	-	-	-	-	-	-	-	-	-	1.092	-	-	-	-	-	-	-
Overall	0.651662	0.606554	-	-	-	-	-	-	-	-	-	-	-	-	-	-0.9554	-	-	-	-	-	-	-
Seoul	0.68634	0.511229	-	-	-	-	-	-	-	-	-	-	-	-	-	-22.1386	-	-	-	-	-	-	-
Busan	0.620025	0.589009	-	-	-	-	-	-	-	-	-	-	-	-	-	0.7657	-	-	-	-	-	-	-
Daegu	0.684535	0.605202	-	-	-	-	-	-	-	-	-	-	-	-	-	-9.5665	-	-	-	-	-	-	-
Incheon	0.711043	0.632075	-	-	-	-	-	-	-	-	-	-	-	-	-	-4.6283	-	-	-	-	-	-	-
Gwangju	0.733344	0.782131	-	-	-	-	-	-	-	-	-	-	-	-	-	-5.0847	-	-	-	-	-	-	-
Daejeon	0.744441	0.747185	-	-	-	-	-	-	-	-	-	-	-	-	-	-8.4005	-	-	-	-	-	-	-
Ulsan	0.519685	0.413892	-	-	-	-	-	-	-	-	-	-	-	-	-	29.1765	-	-	-	-	-	-	-
Sejong	-	-	-	-	-	-	-	-	-	-	-	-	-	-	-	-	-	-	-	-	-	-	-
Gyeonggi	0.574601	0.612728	-	-	-	-	-	-	-	-	-	-	-	-	-	19.3359	-	-	-	-	-	-	-
Gangwon	0.684312	0.645556	-	-	-	-	-	-	-	-	-	-	-	-	-	20.7856	-	-	-	-	-	-	-
Chungbuk	0.673859	0.494003	-	-	-	-	-	-	-	-	-	-	-	-	-	0.731	-	-	-	-	-	-	-
Chungnam	0.666351	0.623833	-	-	-	-	-	-	-	-	-	-	-	-	-	-1.9769	-	-	-	-	-	-	-
Jeonbuk	0.679728	0.742613	-	-	-	-	-	-	-	-	-	-	-	-	-	25.9582	-	-	-	-	-	-	-
Jeonnam	0.738293	0.713581	-	-	-	-	-	-	-	-	-	-	-	-	-	6.9837	-	-	-	-	-	-	-
Gyeongbuk	0.5431	0.640222	-	-	-	-	-	-	-	-	-	-	-	-	-	17.8322	-	-	-	-	-	-	-
Gyeongnam	0.657297	0.625289	-	-	-	-	-	-	-	-	-	-	-	-	-	-5.0987	-	-	-	-	-	-	-
Jeju	0.80169	0.802235	-	-	-	-	-	-	-	-	-	-	-	-	-	-6.6234	-	-	-	-	-	-	-
Practice of toothbrushing practice after dinner in patients with MI and angina pectoris
City and province	Crude rate(%)
	2008	2009	2010	2011	2012	2013	2014	2015	2016	2017	2018	2019	2020	2021	2022	APC1	p-value	APC2	p-value	APC3	p-value	AAPC	p-value
Median(Si-Gun-Gu)	-	-	-	-	-	-	0.694079	-	0.681582	-	-	-	-	-	-	-0.8683	-	-	-	-	-	-	-
Overall	-	-	-	-	-	-	0.680966	-	0.672409	-	-	-	-	-	-	-0.663	-	-	-	-	-	-	-
Seoul	-	-	-	-	-	-	0.646495	-	0.598965	-	-	-	-	-	-	-3.7065	-	-	-	-	-	-	-
Busan	-	-	-	-	-	-	0.667969	-	0.692701	-	-	-	-	-	-	1.8541	-	-	-	-	-	-	-
Daegu	-	-	-	-	-	-	0.649567	-	0.685964	-	-	-	-	-	-	2.7319	-	-	-	-	-	-	-
Incheon	-	-	-	-	-	-	0.698229	-	0.6627	-	-	-	-	-	-	-2.5394	-	-	-	-	-	-	-
Gwangju	-	-	-	-	-	-	0.729524	-	0.74946	-	-	-	-	-	-	1.293	-	-	-	-	-	-	-
Daejeon	-	-	-	-	-	-	0.769003	-	0.839284	-	-	-	-	-	-	4.4523	-	-	-	-	-	-	-
Ulsan	-	-	-	-	-	-	0.748188	-	0.569284	-	-	-	-	-	-	-12.7822	-	-	-	-	-	-	-
Sejong	-	-	-	-	-	-	0.777389	-	0.632691	-	-	-	-	-	-	-9.7408	-	-	-	-	-	-	-
Gyeonggi	-	-	-	-	-	-	0.643952	-	0.646601	-	-	-	-	-	-	0.2326	-	-	-	-	-	-	-
Gangwon	-	-	-	-	-	-	0.732207	-	0.72976	-	-	-	-	-	-	-0.1367	-	-	-	-	-	-	-
Chungbuk	-	-	-	-	-	-	0.671905	-	0.645129	-	-	-	-	-	-	-2.0295	-	-	-	-	-	-	-
Chungnam	-	-	-	-	-	-	0.741178	-	0.645042	-	-	-	-	-	-	-6.7023	-	-	-	-	-	-	-
Jeonbuk	-	-	-	-	-	-	0.702505	-	0.718772	-	-	-	-	-	-	1.1316	-	-	-	-	-	-	-
Jeonnam	-	-	-	-	-	-	0.746646	-	0.775373	-	-	-	-	-	-	1.8569	-	-	-	-	-	-	-
Gyeongbuk	-	-	-	-	-	-	0.657679	-	0.633159	-	-	-	-	-	-	-1.9181	-	-	-	-	-	-	-
Gyeongnam	-	-	-	-	-	-	0.708269	-	0.749557	-	-	-	-	-	-	2.9234	-	-	-	-	-	-	-
Jeju	-	-	-	-	-	-	0.808401	-	0.667837	-	-	-	-	-	-	-9.0752	-	-	-	-	-	-	-
Practice of toothbrushing practice after dinner in patients with Arthritis
City and province	Crude rate(%)
	2008	2009	2010	2011	2012	2013	2014	2015	2016	2017	2018	2019	2020	2021	2022	APC1	p-value	APC2	p-value	APC3	p-value	AAPC	p-value
Median(Si-Gun-Gu)	0.639697	0.659547	-	-	-	-	0.702307	0.707487	0.704568	0.726561	-	-	-	-	-	1.2702	0.000507	-	-	-	-	-	-
Overall	0.631929	0.635327	-	-	-	-	0.691614	0.697211	0.693241	0.721102	-	-	-	-	-	1.4238	0.000458	-	-	-	-	-	-
Seoul	0.631687	0.594673	-	-	-	-	0.685993	0.668627	0.647952	0.704632	-	-	-	-	-	1.2985	0.058328	-	-	-	-	-	-
Busan	0.63851	0.626267	-	-	-	-	0.700774	0.681716	0.707236	0.753501	-	-	-	-	-	1.713	0.007383	-	-	-	-	-	-
Daegu	0.650369	0.620008	-	-	-	-	0.688253	0.758712	0.698773	0.67611	-	-	-	-	-	1.2569	0.133486	-	-	-	-	-	-
Incheon	0.587396	0.732019	-	-	-	-	0.703533	0.722636	0.732895	0.74114	-	-	-	-	-	1.6168	0.137287	-	-	-	-	-	-
Gwangju	0.71691	0.706217	-	-	-	-	0.772453	0.785041	0.706319	0.711797	-	-	-	-	-	0.3132	0.639697	-	-	-	-	-	-
Daejeon	0.640132	0.762967	-	-	-	-	0.816021	0.783347	0.763674	0.808038	-	-	-	-	-	1.7589	0.092271	-	-	-	-	-	-
Ulsan	0.516151	0.616997	-	-	-	-	0.652304	0.681899	0.686151	0.767353	-	-	-	-	-	3.2825	0.010978	-	-	-	-	-	-
Sejong	-	-	-	-	-	-	0.64223	0.599614	0.751176	0.771246	-	-	-	-	-	8.045	0.176683	-	-	-	-	-	-
Gyeonggi	0.56371	0.567673	-	-	-	-	0.636645	0.660907	0.658907	0.683026	-	-	-	-	-	2.1948	6e-05	-	-	-	-	-	-
Gangwon	0.620475	0.667856	-	-	-	-	0.700384	0.70515	0.749248	0.755733	-	-	-	-	-	1.8835	0.003933	-	-	-	-	-	-
Chungbuk	0.617457	0.632565	-	-	-	-	0.660118	0.689918	0.662257	0.687188	-	-	-	-	-	1.0871	0.009504	-	-	-	-	-	-
Chungnam	0.664183	0.606718	-	-	-	-	0.708326	0.681022	0.698307	0.735239	-	-	-	-	-	1.4285	0.051628	-	-	-	-	-	-
Jeonbuk	0.642463	0.675808	-	-	-	-	0.67605	0.640327	0.713515	0.730689	-	-	-	-	-	0.8807	0.198758	-	-	-	-	-	-
Jeonnam	0.749695	0.718829	-	-	-	-	0.727525	0.722012	0.742545	0.786284	-	-	-	-	-	0.3316	0.464132	-	-	-	-	-	-
Gyeongbuk	0.633094	0.617141	-	-	-	-	0.673073	0.729174	0.683829	0.695156	-	-	-	-	-	1.4137	0.028469	-	-	-	-	-	-
Gyeongnam	0.594377	0.689747	-	-	-	-	0.757492	0.753384	0.750212	0.752566	-	-	-	-	-	2.2594	0.023583	-	-	-	-	-	-
Jeju	0.74378	0.782119	-	-	-	-	0.778386	0.779658	0.695344	0.756334	-	-	-	-	-	-0.3036	0.629254	-	-	-	-	-	-
Practice of toothbrushing practice after dinner in patients with Osteoporosis
City and province	Crude rate(%)
	2008	2009	2010	2011	2012	2013	2014	2015	2016	2017	2018	2019	2020	2021	2022	APC1	p-value	APC2	p-value	APC3	p-value	AAPC	p-value
Median(Si-Gun-Gu)	0.658703	0.665378	-	-	-	-	-	-	0.732186	-	-	-	-	-	-	1.3436	0.023578	-	-	-	-	-	-
Overall	0.644886	0.651782	-	-	-	-	-	-	0.708356	-	-	-	-	-	-	1.1763	0.005657	-	-	-	-	-	-
Seoul	0.651524	0.611533	-	-	-	-	-	-	0.63975	-	-	-	-	-	-	0.0888	0.924106	-	-	-	-	-	-
Busan	0.644853	0.649676	-	-	-	-	-	-	0.733877	-	-	-	-	-	-	1.674	0.039267	-	-	-	-	-	-
Daegu	0.662328	0.637033	-	-	-	-	-	-	0.70804	-	-	-	-	-	-	1.0925	0.307562	-	-	-	-	-	-
Incheon	0.558585	0.733848	-	-	-	-	-	-	0.762775	-	-	-	-	-	-	2.6958	0.520572	-	-	-	-	-	-
Gwangju	0.723838	0.702451	-	-	-	-	-	-	0.72924	-	-	-	-	-	-	0.2533	0.630319	-	-	-	-	-	-
Daejeon	0.644032	0.779439	-	-	-	-	-	-	0.863749	-	-	-	-	-	-	2.9066	0.367615	-	-	-	-	-	-
Ulsan	0.541223	0.603537	-	-	-	-	-	-	0.762934	-	-	-	-	-	-	4.0233	0.129945	-	-	-	-	-	-
Sejong	-	-	-	-	-	-	-	-	0.682878	-	-	-	-	-	-	-	-	-	-	-	-	-	-
Gyeonggi	0.592405	0.599566	-	-	-	-	-	-	0.685106	-	-	-	-	-	-	1.8665	0.020145	-	-	-	-	-	-
Gangwon	0.618967	0.694134	-	-	-	-	-	-	0.747834	-	-	-	-	-	-	1.9068	0.336352	-	-	-	-	-	-
Chungbuk	0.630494	0.606119	-	-	-	-	-	-	0.718609	-	-	-	-	-	-	1.9621	0.212219	-	-	-	-	-	-
Chungnam	0.681118	0.640793	-	-	-	-	-	-	0.70794	-	-	-	-	-	-	0.8337	0.486149	-	-	-	-	-	-
Jeonbuk	0.626457	0.694975	-	-	-	-	-	-	0.74017	-	-	-	-	-	-	1.6647	0.351401	-	-	-	-	-	-
Jeonnam	0.784842	0.739931	-	-	-	-	-	-	0.755165	-	-	-	-	-	-	-0.2018	0.810462	-	-	-	-	-	-
Gyeongbuk	0.646994	0.630945	-	-	-	-	-	-	0.664768	-	-	-	-	-	-	0.4941	0.389713	-	-	-	-	-	-
Gyeongnam	0.628949	0.691031	-	-	-	-	-	-	0.739442	-	-	-	-	-	-	1.6391	0.321194	-	-	-	-	-	-
Jeju	0.735796	0.775848	-	-	-	-	-	-	0.794959	-	-	-	-	-	-	0.7388	0.395045	-	-	-	-	-	-
Practice of toothbrushing practice after dinner in patients with Asthma
City and province	Crude rate(%)
	2008	2009	2010	2011	2012	2013	2014	2015	2016	2017	2018	2019	2020	2021	2022	APC1	p-value	APC2	p-value	APC3	p-value	AAPC	p-value
Median(Si-Gun-Gu)	0.626496	0.640853	-	-	-	-	-	0.697721	-	-	-	-	-	-	-	1.5194	0.048272	-	-	-	-	-	-
Overall	0.605382	0.633954	-	-	-	-	-	0.680488	-	-	-	-	-	-	-	1.5056	0.176288	-	-	-	-	-	-
Seoul	0.611522	0.614793	-	-	-	-	-	0.655279	-	-	-	-	-	-	-	1.003	0.043194	-	-	-	-	-	-
Busan	0.647827	0.643214	-	-	-	-	-	0.70125	-	-	-	-	-	-	-	1.2411	0.13598	-	-	-	-	-	-
Daegu	0.617402	0.625182	-	-	-	-	-	0.735812	-	-	-	-	-	-	-	2.6249	0.042584	-	-	-	-	-	-
Incheon	0.625431	0.72579	-	-	-	-	-	0.683779	-	-	-	-	-	-	-	0.4939	0.840906	-	-	-	-	-	-
Gwangju	0.737089	0.704185	-	-	-	-	-	0.818381	-	-	-	-	-	-	-	1.8597	0.276821	-	-	-	-	-	-
Daejeon	0.645743	0.84878	-	-	-	-	-	0.754042	-	-	-	-	-	-	-	0.751	0.867446	-	-	-	-	-	-
Ulsan	0.421822	0.620915	-	-	-	-	-	0.740434	-	-	-	-	-	-	-	6.443	0.384991	-	-	-	-	-	-
Sejong	-	-	-	-	-	-	-	0.69947	-	-	-	-	-	-	-	-	-	-	-	-	-	-	-
Gyeonggi	0.523257	0.559113	-	-	-	-	-	0.635206	-	-	-	-	-	-	-	2.5789	0.134879	-	-	-	-	-	-
Gangwon	0.516708	0.701179	-	-	-	-	-	0.697284	-	-	-	-	-	-	-	2.7838	0.592803	-	-	-	-	-	-
Chungbuk	0.645949	0.626442	-	-	-	-	-	0.631096	-	-	-	-	-	-	-	-0.1721	0.738777	-	-	-	-	-	-
Chungnam	0.675854	0.634407	-	-	-	-	-	0.672853	-	-	-	-	-	-	-	0.3062	0.790541	-	-	-	-	-	-
Jeonbuk	0.635694	0.699814	-	-	-	-	-	0.708471	-	-	-	-	-	-	-	1.0694	0.520848	-	-	-	-	-	-
Jeonnam	0.762682	0.689786	-	-	-	-	-	0.72667	-	-	-	-	-	-	-	-0.1458	0.92994	-	-	-	-	-	-
Gyeongbuk	0.631766	0.59029	-	-	-	-	-	0.696073	-	-	-	-	-	-	-	1.8753	0.356243	-	-	-	-	-	-
Gyeongnam	0.541659	0.660758	-	-	-	-	-	0.672507	-	-	-	-	-	-	-	2.141	0.534626	-	-	-	-	-	-
Jeju	0.663387	0.791476	-	-	-	-	-	0.781575	-	-	-	-	-	-	-	1.4799	0.61924	-	-	-	-	-	-
Practice of toothbrushing practice after dinner in patients with Allergic rhinitis
City and province	Crude rate(%)
	2008	2009	2010	2011	2012	2013	2014	2015	2016	2017	2018	2019	2020	2021	2022	APC1	p-value	APC2	p-value	APC3	p-value	AAPC	p-value
Median(Si-Gun-Gu)	0.674918	0.7129	-	-	-	-	-	0.706935	-	-	-	-	-	-	-	0.3825	0.673888	-	-	-	-	-	-
Overall	0.648714	0.671643	-	-	-	-	-	0.680461	-	-	-	-	-	-	-	0.5041	0.425456	-	-	-	-	-	-
Seoul	0.637365	0.609467	-	-	-	-	-	0.646886	-	-	-	-	-	-	-	0.498	0.591573	-	-	-	-	-	-
Busan	0.638312	0.682486	-	-	-	-	-	0.639938	-	-	-	-	-	-	-	-0.3398	0.777471	-	-	-	-	-	-
Daegu	0.711414	0.700759	-	-	-	-	-	0.740327	-	-	-	-	-	-	-	0.689	0.246655	-	-	-	-	-	-
Incheon	0.684619	0.732808	-	-	-	-	-	0.670593	-	-	-	-	-	-	-	-0.7034	0.607603	-	-	-	-	-	-
Gwangju	0.771735	0.714826	-	-	-	-	-	0.717147	-	-	-	-	-	-	-	-0.669	0.602787	-	-	-	-	-	-
Daejeon	0.588773	0.78472	-	-	-	-	-	0.821116	-	-	-	-	-	-	-	3.4067	0.502929	-	-	-	-	-	-
Ulsan	0.560838	0.719087	-	-	-	-	-	0.754901	-	-	-	-	-	-	-	3.0937	0.484303	-	-	-	-	-	-
Sejong	-	-	-	-	-	-	-	0.676311	-	-	-	-	-	-	-	-	-	-	-	-	-	-	-
Gyeonggi	0.567997	0.634509	-	-	-	-	-	0.647742	-	-	-	-	-	-	-	1.3527	0.491117	-	-	-	-	-	-
Gangwon	0.611058	0.746554	-	-	-	-	-	0.700029	-	-	-	-	-	-	-	0.8911	0.787584	-	-	-	-	-	-
Chungbuk	0.752243	0.667471	-	-	-	-	-	0.706768	-	-	-	-	-	-	-	-0.2351	0.90506	-	-	-	-	-	-
Chungnam	0.698798	0.733283	-	-	-	-	-	0.710162	-	-	-	-	-	-	-	-0.0401	0.960044	-	-	-	-	-	-
Jeonbuk	0.74551	0.759974	-	-	-	-	-	0.686663	-	-	-	-	-	-	-	-1.3444	0.194996	-	-	-	-	-	-
Jeonnam	0.845444	0.795266	-	-	-	-	-	0.763113	-	-	-	-	-	-	-	-1.1814	0.3204	-	-	-	-	-	-
Gyeongbuk	0.696837	0.708121	-	-	-	-	-	0.747232	-	-	-	-	-	-	-	0.9608	0.053949	-	-	-	-	-	-
Gyeongnam	0.657766	0.675892	-	-	-	-	-	0.70959	-	-	-	-	-	-	-	0.9978	0.143276	-	-	-	-	-	-
Jeju	0.696635	0.730853	-	-	-	-	-	0.644295	-	-	-	-	-	-	-	-1.4616	0.327024	-	-	-	-	-	-
Practice of toothbrushing practice after dinner in patients with Atopic dermatitis
City and province	Crude rate(%)
	2008	2009	2010	2011	2012	2013	2014	2015	2016	2017	2018	2019	2020	2021	2022	APC1	p-value	APC2	p-value	APC3	p-value	AAPC	p-value
Median(Si-Gun-Gu)	0.697882	0.702186	-	-	-	-	-	0.683745	-	-	-	-	-	-	-	-0.3389	0.218573	-	-	-	-	-	-
Overall	0.637428	0.659323	-	-	-	-	-	0.671305	-	-	-	-	-	-	-	0.5904	0.360308	-	-	-	-	-	-
Seoul	0.589846	0.579069	-	-	-	-	-	0.663062	-	-	-	-	-	-	-	1.8904	0.166178	-	-	-	-	-	-
Busan	0.62092	0.683353	-	-	-	-	-	0.629188	-	-	-	-	-	-	-	-0.3591	0.830085	-	-	-	-	-	-
Daegu	0.730736	0.702741	-	-	-	-	-	0.815619	-	-	-	-	-	-	-	1.9078	0.246933	-	-	-	-	-	-
Incheon	0.589292	0.656398	-	-	-	-	-	0.596467	-	-	-	-	-	-	-	-0.4468	0.814744	-	-	-	-	-	-
Gwangju	0.762612	0.76299	-	-	-	-	-	0.692817	-	-	-	-	-	-	-	-1.4441	0.084323	-	-	-	-	-	-
Daejeon	0.814569	0.759477	-	-	-	-	-	0.793456	-	-	-	-	-	-	-	0.0002	0.999853	-	-	-	-	-	-
Ulsan	0.394144	0.694779	-	-	-	-	-	0.758422	-	-	-	-	-	-	-	6.8134	0.504431	-	-	-	-	-	-
Sejong	-	-	-	-	-	-	-	0.757284	-	-	-	-	-	-	-	-	-	-	-	-	-	-	-
Gyeonggi	0.580226	0.618338	-	-	-	-	-	0.621656	-	-	-	-	-	-	-	0.6902	0.529129	-	-	-	-	-	-
Gangwon	0.715466	0.784574	-	-	-	-	-	0.663902	-	-	-	-	-	-	-	-1.6479	0.46019	-	-	-	-	-	-
Chungbuk	0.763897	0.705351	-	-	-	-	-	0.711055	-	-	-	-	-	-	-	-0.6176	0.643525	-	-	-	-	-	-
Chungnam	0.712122	0.718291	-	-	-	-	-	0.688374	-	-	-	-	-	-	-	-0.5655	0.203142	-	-	-	-	-	-
Jeonbuk	0.685568	0.822442	-	-	-	-	-	0.678459	-	-	-	-	-	-	-	-1.2213	0.716389	-	-	-	-	-	-
Jeonnam	0.832392	0.808259	-	-	-	-	-	0.805074	-	-	-	-	-	-	-	-0.328	0.516698	-	-	-	-	-	-
Gyeongbuk	0.691771	0.67765	-	-	-	-	-	0.680362	-	-	-	-	-	-	-	-0.1455	0.667457	-	-	-	-	-	-
Gyeongnam	0.605524	0.777414	-	-	-	-	-	0.736582	-	-	-	-	-	-	-	1.5248	0.711711	-	-	-	-	-	-
Jeju	0.731134	0.667391	-	-	-	-	-	0.698455	-	-	-	-	-	-	-	-0.1655	0.912607	-	-	-	-	-	-
Practice of toothbrushing practice after dinner in patients with Cataracts
City and province	Crude rate(%)
	2008	2009	2010	2011	2012	2013	2014	2015	2016	2017	2018	2019	2020	2021	2022	APC1	p-value	APC2	p-value	APC3	p-value	AAPC	p-value
Median(Si-Gun-Gu)	0.613481	0.652293	-	-	-	-	-	-	-	0.70906	-	-	-	-	-	1.4082	0.212927	-	-	-	-	-	-
Overall	0.615981	0.635206	-	-	-	-	-	-	-	0.711196	-	-	-	-	-	1.5361	0.064178	-	-	-	-	-	-
Seoul	0.625594	0.609025	-	-	-	-	-	-	-	0.707885	-	-	-	-	-	1.5776	0.174448	-	-	-	-	-	-
Busan	0.658451	0.60866	-	-	-	-	-	-	-	0.749512	-	-	-	-	-	1.9129	0.304265	-	-	-	-	-	-
Daegu	0.609152	0.633814	-	-	-	-	-	-	-	0.666768	-	-	-	-	-	0.8701	0.226292	-	-	-	-	-	-
Incheon	0.583949	0.71475	-	-	-	-	-	-	-	0.69255	-	-	-	-	-	1.0275	0.693652	-	-	-	-	-	-
Gwangju	0.647281	0.733722	-	-	-	-	-	-	-	0.747861	-	-	-	-	-	1.09	0.525583	-	-	-	-	-	-
Daejeon	0.653152	0.773057	-	-	-	-	-	-	-	0.845967	-	-	-	-	-	2.2308	0.37895	-	-	-	-	-	-
Ulsan	0.523604	0.5319	-	-	-	-	-	-	-	0.767284	-	-	-	-	-	4.4602	0.042278	-	-	-	-	-	-
Sejong	-	-	-	-	-	-	-	-	-	0.703484	-	-	-	-	-	-	-	-	-	-	-	-	-
Gyeonggi	0.57553	0.60228	-	-	-	-	-	-	-	0.670095	-	-	-	-	-	1.5606	0.118672	-	-	-	-	-	-
Gangwon	0.569625	0.681876	-	-	-	-	-	-	-	0.739607	-	-	-	-	-	2.203	0.404287	-	-	-	-	-	-
Chungbuk	0.642517	0.546945	-	-	-	-	-	-	-	0.673711	-	-	-	-	-	1.3323	0.593365	-	-	-	-	-	-
Chungnam	0.630841	0.639278	-	-	-	-	-	-	-	0.73042	-	-	-	-	-	1.65	0.014927	-	-	-	-	-	-
Jeonbuk	0.609419	0.674859	-	-	-	-	-	-	-	0.762415	-	-	-	-	-	2.1389	0.238641	-	-	-	-	-	-
Jeonnam	0.718881	0.691688	-	-	-	-	-	-	-	0.768067	-	-	-	-	-	0.9557	0.301186	-	-	-	-	-	-
Gyeongbuk	0.60767	0.624954	-	-	-	-	-	-	-	0.656872	-	-	-	-	-	0.7733	0.163647	-	-	-	-	-	-
Gyeongnam	0.580327	0.652616	-	-	-	-	-	-	-	0.728431	-	-	-	-	-	2.0997	0.28458	-	-	-	-	-	-
Jeju	0.713268	0.734003	-	-	-	-	-	-	-	0.744741	-	-	-	-	-	0.3727	0.385837	-	-	-	-	-	-
Practice of toothbrushing practice after dinner in patients with Depression (physician diagnosis)
City and province	Crude rate(%)
	2008	2009	2010	2011	2012	2013	2014	2015	2016	2017	2018	2019	2020	2021	2022	APC1	p-value	APC2	p-value	APC3	p-value	AAPC	p-value
Median(Si-Gun-Gu)	-	0.704959	-	-	-	-	-	-	-	-	-	-	-	-	-	-	-	-	-	-	-	-	-
Overall	-	0.671911	-	-	-	-	-	-	-	-	-	-	-	-	-	-	-	-	-	-	-	-	-
Seoul	-	0.632826	-	-	-	-	-	-	-	-	-	-	-	-	-	-	-	-	-	-	-	-	-
Busan	-	0.650919	-	-	-	-	-	-	-	-	-	-	-	-	-	-	-	-	-	-	-	-	-
Daegu	-	0.659319	-	-	-	-	-	-	-	-	-	-	-	-	-	-	-	-	-	-	-	-	-
Incheon	-	0.77281	-	-	-	-	-	-	-	-	-	-	-	-	-	-	-	-	-	-	-	-	-
Gwangju	-	0.761816	-	-	-	-	-	-	-	-	-	-	-	-	-	-	-	-	-	-	-	-	-
Daejeon	-	0.831901	-	-	-	-	-	-	-	-	-	-	-	-	-	-	-	-	-	-	-	-	-
Ulsan	-	0.622258	-	-	-	-	-	-	-	-	-	-	-	-	-	-	-	-	-	-	-	-	-
Sejong	-	-	-	-	-	-	-	-	-	-	-	-	-	-	-	-	-	-	-	-	-	-	-
Gyeonggi	-	0.629256	-	-	-	-	-	-	-	-	-	-	-	-	-	-	-	-	-	-	-	-	-
Gangwon	-	0.696876	-	-	-	-	-	-	-	-	-	-	-	-	-	-	-	-	-	-	-	-	-
Chungbuk	-	0.642005	-	-	-	-	-	-	-	-	-	-	-	-	-	-	-	-	-	-	-	-	-
Chungnam	-	0.744802	-	-	-	-	-	-	-	-	-	-	-	-	-	-	-	-	-	-	-	-	-
Jeonbuk	-	0.721883	-	-	-	-	-	-	-	-	-	-	-	-	-	-	-	-	-	-	-	-	-
Jeonnam	-	0.713593	-	-	-	-	-	-	-	-	-	-	-	-	-	-	-	-	-	-	-	-	-
Gyeongbuk	-	0.651334	-	-	-	-	-	-	-	-	-	-	-	-	-	-	-	-	-	-	-	-	-
Gyeongnam	-	0.680083	-	-	-	-	-	-	-	-	-	-	-	-	-	-	-	-	-	-	-	-	-
Jeju	-	0.771148	-	-	-	-	-	-	-	-	-	-	-	-	-	-	-	-	-	-	-	-	-
Practice of toothbrushing practice after dinner in patients with Depression (symptom experience)
City and province	Crude rate(%)
	2008	2009	2010	2011	2012	2013	2014	2015	2016	2017	2018	2019	2020	2021	2022	APC1	p-value	APC2	p-value	APC3	p-value	AAPC	p-value
Median(Si-Gun-Gu)	0.633496	0.681074	-	-	-	-	0.688719	0.701189	0.687041	0.722846	0.700715	0.715539	-	-	-	0.8575	0.00841	-	-	-	-	-	-
Overall	0.633791	0.659759	-	-	-	-	0.680575	0.69026	0.672096	0.699598	0.676803	0.710519	-	-	-	0.7624	0.00628	-	-	-	-	-	-
Seoul	0.61648	0.6247	-	-	-	-	0.655709	0.665009	0.628845	0.668732	0.631582	0.666632	-	-	-	0.5386	0.082115	-	-	-	-	-	-
Busan	0.651942	0.636549	-	-	-	-	0.686636	0.649796	0.655673	0.739462	0.723494	0.76073	-	-	-	0.5288	0.39517	4.4444	0.15397	-	-	1.5819	0.032796
Daegu	0.684165	0.687815	-	-	-	-	0.655782	0.748996	0.647299	0.678756	0.634558	0.658335	-	-	-	-0.4395	0.399626	-	-	-	-	-	-
Incheon	0.62796	0.719558	-	-	-	-	0.726098	0.668504	0.644099	0.733617	0.657345	0.729494	-	-	-	0.4078	0.535198	-	-	-	-	-	-
Gwangju	0.754711	0.711641	-	-	-	-	0.756974	0.753946	0.718184	0.787894	0.642354	0.807666	-	-	-	0.0789	0.9163	-	-	-	-	-	-
Daejeon	0.64536	0.746992	-	-	-	-	0.779155	0.776616	0.778622	0.775535	0.66281	0.705026	-	-	-	2.227	0.260595	-3.6648	0.332361	-	-	0.0439	0.977442
Ulsan	0.585095	0.728739	-	-	-	-	0.681197	0.691585	0.690333	0.726499	0.747688	0.745939	-	-	-	1.3595	0.06226	-	-	-	-	-	-
Sejong	-	-	-	-	-	-	0.636824	0.669812	0.848203	0.844692	0.70854	0.474912	-	-	-	-3.6491	0.53124	-	-	-	-	-	-
Gyeonggi	0.565264	0.614909	-	-	-	-	0.642919	0.671952	0.665801	0.650134	0.654062	0.694396	-	-	-	1.4046	0.003195	-	-	-	-	-	-
Gangwon	0.64579	0.71545	-	-	-	-	0.742337	0.729885	0.729984	0.735687	0.709553	0.657328	-	-	-	1.1119	0.138851	-5.9935	0.357066	-	-	-0.2188	0.846191
Chungbuk	0.645127	0.615772	-	-	-	-	0.629299	0.695442	0.652428	0.708255	0.704364	0.695951	-	-	-	1.059	0.025686	-	-	-	-	-	-
Chungnam	0.73079	0.664688	-	-	-	-	0.711954	0.708125	0.718467	0.738972	0.717151	0.756191	-	-	-	0.5291	0.144913	-	-	-	-	-	-
Jeonbuk	0.670004	0.758211	-	-	-	-	0.722707	0.661064	0.704589	0.730024	0.753764	0.790183	-	-	-	0.6354	0.305184	-	-	-	-	-	-
Jeonnam	0.76027	0.759822	-	-	-	-	0.69584	0.736504	0.775938	0.793612	0.708996	0.77168	-	-	-	-0.0029	0.995154	-	-	-	-	-	-
Gyeongbuk	0.671819	0.666364	-	-	-	-	0.716451	0.731157	0.647763	0.695964	0.694619	0.728391	-	-	-	0.502	0.249301	-	-	-	-	-	-
Gyeongnam	0.638591	0.70759	-	-	-	-	0.733949	0.723468	0.757533	0.74552	0.699492	0.787346	-	-	-	1.1675	0.032913	-	-	-	-	-	-
Jeju	0.741554	0.621031	-	-	-	-	0.700987	0.732685	0.694264	0.773344	0.774211	0.622531	-	-	-	0.3203	0.725924	-	-	-	-	-	-
Practice of toothbrushing practice after dinner in patients with Prevalence of depressive symptoms (PHQ-9)
City and province	Crude rate(%)
	2008	2009	2010	2011	2012	2013	2014	2015	2016	2017	2018	2019	2020	2021	2022	APC1	p-value	APC2	p-value	APC3	p-value	AAPC	p-value
Median(Si-Gun-Gu)	-	-	-	-	-	-	-	-	-	0.673807	0.659632	0.679652	-	-	-	0.4441	0.813332	-	-	-	-	-	-
Overall	-	-	-	-	-	-	-	-	-	0.665747	0.636976	0.668403	-	-	-	0.15	0.964115	-	-	-	-	-	-
Seoul	-	-	-	-	-	-	-	-	-	0.658235	0.606641	0.621993	-	-	-	-2.774	0.523983	-	-	-	-	-	-
Busan	-	-	-	-	-	-	-	-	-	0.705231	0.639392	0.720935	-	-	-	1.1284	0.888187	-	-	-	-	-	-
Daegu	-	-	-	-	-	-	-	-	-	0.634291	0.663395	0.613708	-	-	-	-1.5899	0.727146	-	-	-	-	-	-
Incheon	-	-	-	-	-	-	-	-	-	0.632158	0.56248	0.636648	-	-	-	0.3948	0.964229	-	-	-	-	-	-
Gwangju	-	-	-	-	-	-	-	-	-	0.675562	0.633405	0.720391	-	-	-	3.2031	0.674271	-	-	-	-	-	-
Daejeon	-	-	-	-	-	-	-	-	-	0.786065	0.656254	0.594966	-	-	-	-12.9944	0.10877	-	-	-	-	-	-
Ulsan	-	-	-	-	-	-	-	-	-	0.724339	0.696127	0.705563	-	-	-	-1.2509	0.565844	-	-	-	-	-	-
Sejong	-	-	-	-	-	-	-	-	-	0.792843	0.610172	0.339954	-	-	-	-34.5209	0.137631	-	-	-	-	-	-
Gyeonggi	-	-	-	-	-	-	-	-	-	0.623657	0.628576	0.661251	-	-	-	2.9221	0.251712	-	-	-	-	-	-
Gangwon	-	-	-	-	-	-	-	-	-	0.605082	0.695367	0.622401	-	-	-	1.3952	0.879081	-	-	-	-	-	-
Chungbuk	-	-	-	-	-	-	-	-	-	0.669732	0.671581	0.72112	-	-	-	3.7362	0.310479	-	-	-	-	-	-
Chungnam	-	-	-	-	-	-	-	-	-	0.757636	0.655202	0.678403	-	-	-	-5.4242	0.478502	-	-	-	-	-	-
Jeonbuk	-	-	-	-	-	-	-	-	-	0.737028	0.751526	0.805861	-	-	-	4.5764	0.195654	-	-	-	-	-	-
Jeonnam	-	-	-	-	-	-	-	-	-	0.713238	0.692457	0.751008	-	-	-	2.6302	0.568494	-	-	-	-	-	-
Gyeongbuk	-	-	-	-	-	-	-	-	-	0.631015	0.660692	0.723943	-	-	-	7.1161	0.117841	-	-	-	-	-	-
Gyeongnam	-	-	-	-	-	-	-	-	-	0.681349	0.631796	0.731306	-	-	-	3.6061	0.676319	-	-	-	-	-	-
Jeju	-	-	-	-	-	-	-	-	-	0.622405	0.680914	0.597245	-	-	-	-2.0303	0.803023	-	-	-	-	-	-
Practice of toothbrushing practice after dinner in patients with Cancer
City and province	Crude rate(%)
	2008	2009	2010	2011	2012	2013	2014	2015	2016	2017	2018	2019	2020	2021	2022	APC1	p-value	APC2	p-value	APC3	p-value	AAPC	p-value
Median(Si-Gun-Gu)	0.667792	-	-	-	-	-	-	-	-	-	-	-	-	-	-	-	-	-	-	-	-	-	-
Overall	0.63768	-	-	-	-	-	-	-	-	-	-	-	-	-	-	-	-	-	-	-	-	-	-
Seoul	0.604963	-	-	-	-	-	-	-	-	-	-	-	-	-	-	-	-	-	-	-	-	-	-
Busan	0.66491	-	-	-	-	-	-	-	-	-	-	-	-	-	-	-	-	-	-	-	-	-	-
Daegu	0.662489	-	-	-	-	-	-	-	-	-	-	-	-	-	-	-	-	-	-	-	-	-	-
Incheon	0.609446	-	-	-	-	-	-	-	-	-	-	-	-	-	-	-	-	-	-	-	-	-	-
Gwangju	0.746979	-	-	-	-	-	-	-	-	-	-	-	-	-	-	-	-	-	-	-	-	-	-
Daejeon	0.608612	-	-	-	-	-	-	-	-	-	-	-	-	-	-	-	-	-	-	-	-	-	-
Ulsan	0.622124	-	-	-	-	-	-	-	-	-	-	-	-	-	-	-	-	-	-	-	-	-	-
Sejong	-	-	-	-	-	-	-	-	-	-	-	-	-	-	-	-	-	-	-	-	-	-	-
Gyeonggi	0.581439	-	-	-	-	-	-	-	-	-	-	-	-	-	-	-	-	-	-	-	-	-	-
Gangwon	0.664144	-	-	-	-	-	-	-	-	-	-	-	-	-	-	-	-	-	-	-	-	-	-
Chungbuk	0.665406	-	-	-	-	-	-	-	-	-	-	-	-	-	-	-	-	-	-	-	-	-	-
Chungnam	0.699213	-	-	-	-	-	-	-	-	-	-	-	-	-	-	-	-	-	-	-	-	-	-
Jeonbuk	0.607282	-	-	-	-	-	-	-	-	-	-	-	-	-	-	-	-	-	-	-	-	-	-
Jeonnam	0.780105	-	-	-	-	-	-	-	-	-	-	-	-	-	-	-	-	-	-	-	-	-	-
Gyeongbuk	0.721937	-	-	-	-	-	-	-	-	-	-	-	-	-	-	-	-	-	-	-	-	-	-
Gyeongnam	0.623459	-	-	-	-	-	-	-	-	-	-	-	-	-	-	-	-	-	-	-	-	-	-
Jeju	0.88859	-	-	-	-	-	-	-	-	-	-	-	-	-	-	-	-	-	-	-	-	-	-
Practice of toothbrushing practice after dinner in General population
City and province	Crude rate(%)
	2008	2009	2010	2011	2012	2013	2014	2015	2016	2017	2018	2019	2020	2021	2022	APC1	p-value	APC2	p-value	APC3	p-value	AAPC	p-value
Median(Si-Gun-Gu)	0.670057	0.682848	-	-	-	-	0.699717	0.699391	0.692866	0.7177	0.711215	0.734318	-	-	-	0.6474	0.0018	-	-	-	-	-	-
Overall	0.643785	0.657897	-	-	-	-	0.684384	0.681972	0.677833	0.697864	0.685887	0.710631	-	-	-	0.7265	0.000665	-	-	-	-	-	-
Seoul	0.628219	0.605671	-	-	-	-	0.671293	0.652452	0.625532	0.675713	0.659613	0.687474	-	-	-	0.8272	0.028404	-	-	-	-	-	-
Busan	0.671529	0.640277	-	-	-	-	0.685744	0.641333	0.683667	0.71201	0.709559	0.735488	-	-	-	0.1126	0.85242	2.641	0.104263	-	-	1.0248	0.059964
Daegu	0.717512	0.685531	-	-	-	-	0.662368	0.753861	0.689946	0.68283	0.653593	0.65247	-	-	-	-0.5506	0.26368	-	-	-	-	-	-
Incheon	0.650296	0.71514	-	-	-	-	0.704025	0.649938	0.645304	0.714562	0.6378	0.71014	-	-	-	-0.0047	0.993211	-	-	-	-	-	-
Gwangju	0.768721	0.732063	-	-	-	-	0.74572	0.737602	0.720623	0.687322	0.616945	0.721934	-	-	-	-1.0187	0.108479	-	-	-	-	-	-
Daejeon	0.690123	0.759362	-	-	-	-	0.768072	0.804109	0.793202	0.75561	0.722484	0.757088	-	-	-	1.5204	0.227446	-1.9258	0.408238	-	-	0.2534	0.794698
Ulsan	0.566951	0.682421	-	-	-	-	0.667552	0.728537	0.717692	0.739905	0.766395	0.741415	-	-	-	2.0427	0.007018	-	-	-	-	-	-
Sejong	-	-	-	-	-	-	0.660209	0.690282	0.772051	0.692862	0.766868	0.713626	-	-	-	1.7368	0.294366	-	-	-	-	-	-
Gyeonggi	0.548772	0.616236	-	-	-	-	0.636836	0.648992	0.650073	0.660965	0.661363	0.683292	-	-	-	1.5256	0.001719	-	-	-	-	-	-
Gangwon	0.613939	0.715894	-	-	-	-	0.710485	0.698967	0.745456	0.750677	0.716488	0.709665	-	-	-	0.9981	0.082137	-	-	-	-	-	-
Chungbuk	0.709307	0.64492	-	-	-	-	0.671311	0.691807	0.681062	0.7149	0.720782	0.727877	-	-	-	0.5931	0.133691	-	-	-	-	-	-
Chungnam	0.712033	0.696018	-	-	-	-	0.720758	0.706044	0.708686	0.741302	0.682987	0.696443	-	-	-	-0.035	0.893807	-	-	-	-	-	-
Jeonbuk	0.677215	0.689622	-	-	-	-	0.719747	0.656084	0.710683	0.738414	0.772486	0.798231	-	-	-	-0.0195	0.864135	3.9415*	0.000366	-	-	1.4031	< 0.000001
Jeonnam	0.813618	0.767903	-	-	-	-	0.740493	0.747474	0.773511	0.797485	0.75688	0.769895	-	-	-	-0.2697	0.406526	-	-	-	-	-	-
Gyeongbuk	0.693013	0.681135	-	-	-	-	0.702512	0.735966	0.656171	0.675473	0.71256	0.717768	-	-	-	0.2019	0.602944	-	-	-	-	-	-
Gyeongnam	0.627241	0.694969	-	-	-	-	0.726881	0.709019	0.741158	0.716031	0.728014	0.774084	-	-	-	1.3015	0.007221	-	-	-	-	-	-
Jeju	0.781461	0.621388	-	-	-	-	0.772318	0.759096	0.761832	0.764184	0.747316	0.744632	-	-	-	0.6974	0.352381	-	-	-	-	-	-

## Sheet: Toothbrushing before bed
Practice of toothbrushing practice before going to bed in patients with Hypertension
City and province	Crude rate(%)
	2008	2009	2010	2011	2012	2013	2014	2015	2016	2017	2018	2019	2020	2021	2022	APC1	p-value	APC2	p-value	APC3	p-value	AAPC	p-value
Median(Si-Gun-Gu)	0.272566	0.344687	-	-	-	-	0.393333	0.434534	0.429318	0.449579	0.525819	0.518608	-	0.899441	-	4.9269	0.004633	21.4121	0.017916	-	-	8.5205	< 0.000001
Overall	0.309831	0.400006	-	-	-	-	0.432688	0.467937	0.470163	0.480297	0.544959	0.549823	-	0.899579	-	4.0392	0.013299	19.3875	0.033348	-	-	7.3961	1e-06
Seoul	0.351826	0.49859	-	-	-	-	0.477638	0.50207	0.507491	0.513029	0.528876	0.608472	-	0.929878	-	2.5463	0.138717	20.0563	0.087225	-	-	6.3456	0.004122
Busan	0.299635	0.375264	-	-	-	-	0.438189	0.51082	0.473277	0.460927	0.578195	0.620127	-	0.85448	-	4.7089	0.014194	13.7961	0.025889	-	-	7.4248	< 0.000001
Daegu	0.295164	0.385504	-	-	-	-	0.424004	0.47448	0.38616	0.535657	0.542127	0.554952	-	0.899426	-	4.5114	0.052159	19.7699	0.133426	-	-	7.8504	0.00292
Incheon	0.326275	0.431905	-	-	-	-	0.501792	0.549388	0.622479	0.570702	0.643522	0.606573	-	0.906095	-	6.2927	0.000174	-	-	-	-	-	-
Gwangju	0.207425	0.321288	-	-	-	-	0.421592	0.417495	0.527072	0.468247	0.515391	0.53044	-	0.837244	-	8.6524	0.000166	-	-	-	-	-	-
Daejeon	0.31626	0.315482	-	-	-	-	0.364128	0.365912	0.419995	0.444829	0.501895	0.487599	-	0.940446	-	3.8377	0.004128	26.4709	0.003478	-	-	8.6718	< 0.000001
Ulsan	0.384555	0.43931	-	-	-	-	0.512948	0.414712	0.437014	0.474431	0.621542	0.606239	-	0.885861	-	1.6903	0.333237	16.7037	0.039895	-	-	6.0917	0.001888
Sejong	-	-	-	-	-	-	0.360079	0.369963	0.472017	0.433801	0.76524	0.583174	-	0.915059	-	14.5808	0.004018	-	-	-	-	-	-
Gyeonggi	0.395894	0.45966	-	-	-	-	0.509545	0.511061	0.516909	0.504235	0.571939	0.529336	-	0.921421	-	2.2105	0.02772	17.9098	0.01282	-	-	5.637	< 0.000001
Gangwon	0.316861	0.363688	-	-	-	-	0.387683	0.435634	0.384381	0.416835	0.506359	0.534215	-	0.833278	-	2.4193	0.097704	17.8263	0.011922	-	-	6.9321	1e-06
Chungbuk	0.196815	0.350615	-	-	-	-	0.393663	0.416456	0.443896	0.450669	0.487116	0.472013	-	0.903166	-	8.3178	0.001538	-	-	-	-	-	-
Chungnam	0.224388	0.335246	-	-	-	-	0.349001	0.419312	0.422202	0.402118	0.486331	0.454051	-	0.896186	-	5.2992	0.034042	23.4142	0.096204	-	-	9.2281	0.00059
Jeonbuk	0.237894	0.309912	-	-	-	-	0.368675	0.453704	0.391807	0.426691	0.459149	0.482722	-	0.865495	-	5.3841	0.014866	22.1078	0.058598	-	-	9.0277	1.8e-05
Jeonnam	0.124006	0.266166	-	-	-	-	0.261138	0.356236	0.302065	0.32331	0.438206	0.482881	-	0.854909	-	11.3544	0.001221	-	-	-	-	-	-
Gyeongbuk	0.215033	0.277255	-	-	-	-	0.339171	0.403305	0.419976	0.433601	0.509259	0.490204	-	0.876903	-	7.2354	0.001451	20.9363	0.023355	-	-	10.2526	< 0.000001
Gyeongnam	0.340539	0.333819	-	-	-	-	0.354673	0.438912	0.458348	0.540234	0.647312	0.651013	-	0.910006	-	1.4385	0.855766	13.6996	0.000285	-	-	7.8666	0.028185
Jeju	0.187098	0.305524	-	-	-	-	0.290299	0.260164	0.383404	0.359728	0.421915	0.306732	-	0.827176	-	7.3661	0.01779	-	-	-	-	-	-
Practice of toothbrushing practice before going to bed in patients with Diabetes mellitus
City and province	Crude rate(%)
	2008	2009	2010	2011	2012	2013	2014	2015	2016	2017	2018	2019	2020	2021	2022	APC1	p-value	APC2	p-value	APC3	p-value	AAPC	p-value
Median(Si-Gun-Gu)	0.247825	0.347597	-	-	-	-	0.383258	0.403059	0.417471	0.430459	0.519811	0.505084	-	0.889922	-	5.1247	0.015357	22.2564	0.051765	-	-	8.8518	1.2e-05
Overall	0.296999	0.398644	-	-	-	-	0.415422	0.444468	0.452586	0.464815	0.529128	0.537864	-	0.886875	-	3.9406	0.024109	20.3926	0.046268	-	-	7.5256	2.5e-05
Seoul	0.326834	0.487733	-	-	-	-	0.453209	0.462304	0.500199	0.491403	0.48564	0.601922	-	0.921339	-	2.5323	0.190665	22.0907	0.102429	-	-	6.7476	0.009043
Busan	0.262713	0.381249	-	-	-	-	0.434401	0.477046	0.446977	0.461769	0.553263	0.604722	-	0.844288	-	5.1133	0.040011	14.1356	0.07814	-	-	7.8107	0.000292
Daegu	0.247481	0.388501	-	-	-	-	0.421225	0.427193	0.337993	0.483525	0.531162	0.564994	-	0.893679	-	3.4172	0.257752	15.931	0.047783	-	-	8.0618	0.002397
Incheon	0.306733	0.421142	-	-	-	-	0.481281	0.514948	0.626243	0.554824	0.603549	0.583674	-	0.880301	-	6.3789	0.000324	-	-	-	-	-	-
Gwangju	0.218225	0.288847	-	-	-	-	0.401911	0.389319	0.523483	0.459781	0.534571	0.529801	-	0.817627	-	8.8612	3.4e-05	-	-	-	-	-	-
Daejeon	0.292206	0.248589	-	-	-	-	0.348224	0.356941	0.404266	0.444276	0.420446	0.454015	-	0.926276	-	4.606	0.011867	27.9357	0.015769	-	-	9.5807	< 0.000001
Ulsan	0.350964	0.405161	-	-	-	-	0.445164	0.393055	0.410345	0.45576	0.637509	0.630806	-	0.88989	-	1.3887	0.439269	16.3407	0.010192	-	-	6.8975	3.5e-05
Sejong	-	-	-	-	-	-	0.36919	0.346741	0.43028	0.312527	0.724667	0.510812	-	0.903869	-	14.1727	0.02881	-	-	-	-	-	-
Gyeonggi	0.401345	0.470917	-	-	-	-	0.479964	0.493351	0.485978	0.487024	0.562236	0.516185	-	0.907183	-	1.6255	0.065875	19.3293	0.009828	-	-	5.4624	< 0.000001
Gangwon	0.279873	0.350966	-	-	-	-	0.345427	0.455619	0.377667	0.399147	0.500026	0.536985	-	0.823745	-	3.2807	0.128305	18.1844	0.04271	-	-	7.6544	0.000463
Chungbuk	0.158758	0.361424	-	-	-	-	0.389418	0.389113	0.440783	0.403175	0.497968	0.436435	-	0.887796	-	8.9368	0.004312	-	-	-	-	-	-
Chungnam	0.244197	0.371258	-	-	-	-	0.34332	0.390635	0.396801	0.391732	0.504746	0.440441	-	0.897138	-	3.9923	0.079598	25.2709	0.086624	-	-	8.5572	0.001842
Jeonbuk	0.23744	0.28107	-	-	-	-	0.357501	0.450482	0.40492	0.420184	0.461309	0.460902	-	0.829209	-	5.8985	0.005039	19.9955	0.04053	-	-	8.9971	< 0.000001
Jeonnam	0.119953	0.271138	-	-	-	-	0.278877	0.361986	0.31397	0.328685	0.427849	0.467522	-	0.850366	-	11.2674	0.001302	-	-	-	-	-	-
Gyeongbuk	0.249451	0.282993	-	-	-	-	0.311186	0.382505	0.393397	0.413457	0.495959	0.447641	-	0.868582	-	5.4672	0.002735	23.7685	0.011327	-	-	9.4345	< 0.000001
Gyeongnam	0.32208	0.351733	-	-	-	-	0.373939	0.425645	0.440962	0.552074	0.646803	0.649083	-	0.900489	-	1.807	0.840251	13.2503	0.000519	-	-	7.8171	0.053573
Jeju	0.188258	0.316327	-	-	-	-	0.258147	0.247471	0.389788	0.376393	0.367711	0.31965	-	0.80332	-	7.0924	0.023464	-	-	-	-	-	-
Practice of toothbrushing practice before going to bed in patients with Dyslipidaemia
City and province	Crude rate(%)
	2008	2009	2010	2011	2012	2013	2014	2015	2016	2017	2018	2019	2020	2021	2022	APC1	p-value	APC2	p-value	APC3	p-value	AAPC	p-value
Median(Si-Gun-Gu)	-	-	-	-	-	-	0.440488	0.481384	0.469872	0.4876	-	-	-	-	-	2.9166	0.189533	-	-	-	-	-	-
Overall	-	-	-	-	-	-	0.480936	0.510044	0.509866	0.510297	-	-	-	-	-	1.7718	0.225403	-	-	-	-	-	-
Seoul	-	-	-	-	-	-	0.502337	0.53339	0.532377	0.533669	-	-	-	-	-	1.852	0.210281	-	-	-	-	-	-
Busan	-	-	-	-	-	-	0.515358	0.558417	0.516331	0.513556	-	-	-	-	-	-0.8373	0.729489	-	-	-	-	-	-
Daegu	-	-	-	-	-	-	0.461615	0.462378	0.404288	0.545048	-	-	-	-	-	3.6813	0.619156	-	-	-	-	-	-
Incheon	-	-	-	-	-	-	0.536399	0.57119	0.667619	0.56999	-	-	-	-	-	3.473	0.531137	-	-	-	-	-	-
Gwangju	-	-	-	-	-	-	0.465275	0.510263	0.547359	0.457963	-	-	-	-	-	0.2456	0.96195	-	-	-	-	-	-
Daejeon	-	-	-	-	-	-	0.428034	0.426021	0.472861	0.481421	-	-	-	-	-	4.6539	0.086788	-	-	-	-	-	-
Ulsan	-	-	-	-	-	-	0.551759	0.518305	0.476996	0.521063	-	-	-	-	-	-2.5261	0.450289	-	-	-	-	-	-
Sejong	-	-	-	-	-	-	0.407388	0.417172	0.467508	0.492695	-	-	-	-	-	7.1487	0.027853	-	-	-	-	-	-
Gyeonggi	-	-	-	-	-	-	0.533491	0.538483	0.535666	0.529141	-	-	-	-	-	-0.2629	0.537086	-	-	-	-	-	-
Gangwon	-	-	-	-	-	-	0.413075	0.478575	0.437962	0.438327	-	-	-	-	-	0.8721	0.81674	-	-	-	-	-	-
Chungbuk	-	-	-	-	-	-	0.459395	0.445413	0.467118	0.476727	-	-	-	-	-	1.65	0.28016	-	-	-	-	-	-
Chungnam	-	-	-	-	-	-	0.421329	0.449572	0.444771	0.451719	-	-	-	-	-	2.0403	0.206182	-	-	-	-	-	-
Jeonbuk	-	-	-	-	-	-	0.428009	0.510256	0.422696	0.455218	-	-	-	-	-	-0.0352	0.994697	-	-	-	-	-	-
Jeonnam	-	-	-	-	-	-	0.357261	0.435476	0.397879	0.367027	-	-	-	-	-	-0.0601	0.991272	-	-	-	-	-	-
Gyeongbuk	-	-	-	-	-	-	0.396434	0.457412	0.488305	0.472228	-	-	-	-	-	6.1022	0.168335	-	-	-	-	-	-
Gyeongnam	-	-	-	-	-	-	0.413033	0.494898	0.521088	0.588519	-	-	-	-	-	11.808	0.02236	-	-	-	-	-	-
Jeju	-	-	-	-	-	-	0.331215	0.316309	0.409215	0.354238	-	-	-	-	-	4.7023	0.472453	-	-	-	-	-	-
Practice of toothbrushing practice before going to bed in patients with Stroke
City and province	Crude rate(%)
	2008	2009	2010	2011	2012	2013	2014	2015	2016	2017	2018	2019	2020	2021	2022	APC1	p-value	APC2	p-value	APC3	p-value	AAPC	p-value
Median(Si-Gun-Gu)	0.208838	0.275605	-	-	-	-	0.296267	-	0.373648	-	-	-	-	-	-	5.7256	0.102591	-	-	-	-	-	-
Overall	0.254954	0.320862	-	-	-	-	0.334858	-	0.41484	-	-	-	-	-	-	4.6894	0.113425	-	-	-	-	-	-
Seoul	0.325971	0.427199	-	-	-	-	0.363421	-	0.49312	-	-	-	-	-	-	2.85	0.402685	-	-	-	-	-	-
Busan	0.247441	0.267516	-	-	-	-	0.29033	-	0.432494	-	-	-	-	-	-	5.7754	0.125525	-	-	-	-	-	-
Daegu	0.188917	0.300928	-	-	-	-	0.332754	-	0.291434	-	-	-	-	-	-	4.1715	0.36996	-	-	-	-	-	-
Incheon	0.229834	0.39074	-	-	-	-	0.348672	-	0.546929	-	-	-	-	-	-	7.3193	0.236851	-	-	-	-	-	-
Gwangju	0.139382	0.273254	-	-	-	-	0.376696	-	0.435256	-	-	-	-	-	-	12.4162	0.109855	-	-	-	-	-	-
Daejeon	0.121288	0.237073	-	-	-	-	0.290387	-	0.360696	-	-	-	-	-	-	11.2321	0.129486	-	-	-	-	-	-
Ulsan	0.304027	0.271757	-	-	-	-	0.402291	-	0.347169	-	-	-	-	-	-	3.4015	0.234214	-	-	-	-	-	-
Sejong	-	-	-	-	-	-	0.17641	-	0.454592	-	-	-	-	-	-	60.7864	-	-	-	-	-	-	-
Gyeonggi	0.319708	0.361777	-	-	-	-	0.437523	-	0.43314	-	-	-	-	-	-	3.7615	0.055733	-	-	-	-	-	-
Gangwon	0.270734	0.310463	-	-	-	-	0.311866	-	0.364709	-	-	-	-	-	-	2.7472	0.140397	-	-	-	-	-	-
Chungbuk	0.151172	0.330865	-	-	-	-	0.302752	-	0.360528	-	-	-	-	-	-	7.2041	0.325984	-	-	-	-	-	-
Chungnam	0.220532	0.342113	-	-	-	-	0.348375	-	0.361352	-	-	-	-	-	-	4.352	0.288778	-	-	-	-	-	-
Jeonbuk	0.310831	0.254172	-	-	-	-	0.189309	-	0.372658	-	-	-	-	-	-	0.4676	0.938183	-	-	-	-	-	-
Jeonnam	0.0960528	0.233934	-	-	-	-	0.237426	-	0.315315	-	-	-	-	-	-	10.9083	0.224673	-	-	-	-	-	-
Gyeongbuk	0.188735	0.212752	-	-	-	-	0.255927	-	0.370924	-	-	-	-	-	-	7.4617	0.056175	-	-	-	-	-	-
Gyeongnam	0.261736	0.228733	-	-	-	-	0.262907	-	0.420384	-	-	-	-	-	-	5.4728	0.225411	-	-	-	-	-	-
Jeju	0.22736	0.244167	-	-	-	-	0.203425	-	0.385973	-	-	-	-	-	-	4.1189	0.447905	-	-	-	-	-	-
Practice of toothbrushing practice before going to bed in patients with Myocardial infarction
City and province	Crude rate(%)
	2008	2009	2010	2011	2012	2013	2014	2015	2016	2017	2018	2019	2020	2021	2022	APC1	p-value	APC2	p-value	APC3	p-value	AAPC	p-value
Median(Si-Gun-Gu)	0.206838	0.305534	-	-	-	-	-	-	-	-	-	-	-	-	-	47.8261	-	-	-	-	-	-	-
Overall	0.26478	0.3837	-	-	-	-	-	-	-	-	-	-	-	-	-	44.9057	-	-	-	-	-	-	-
Seoul	0.298861	0.513925	-	-	-	-	-	-	-	-	-	-	-	-	-	71.9064	-	-	-	-	-	-	-
Busan	0.252515	0.400095	-	-	-	-	-	-	-	-	-	-	-	-	-	58.1028	-	-	-	-	-	-	-
Daegu	0.161539	0.394617	-	-	-	-	-	-	-	-	-	-	-	-	-	143.827	-	-	-	-	-	-	-
Incheon	0.180933	0.430546	-	-	-	-	-	-	-	-	-	-	-	-	-	138.121	-	-	-	-	-	-	-
Gwangju	0.134613	0.281355	-	-	-	-	-	-	-	-	-	-	-	-	-	108.148	-	-	-	-	-	-	-
Daejeon	0.197313	0.253348	-	-	-	-	-	-	-	-	-	-	-	-	-	28.4264	-	-	-	-	-	-	-
Ulsan	0.335396	0.432578	-	-	-	-	-	-	-	-	-	-	-	-	-	29.2537	-	-	-	-	-	-	-
Sejong	-	-	-	-	-	-	-	-	-	-	-	-	-	-	-	-	-	-	-	-	-	-	-
Gyeonggi	0.365828	0.381186	-	-	-	-	-	-	-	-	-	-	-	-	-	4.0984	-	-	-	-	-	-	-
Gangwon	0.296541	0.24816	-	-	-	-	-	-	-	-	-	-	-	-	-	-16.4983	-	-	-	-	-	-	-
Chungbuk	0.180788	0.287916	-	-	-	-	-	-	-	-	-	-	-	-	-	59.116	-	-	-	-	-	-	-
Chungnam	0.235668	0.361836	-	-	-	-	-	-	-	-	-	-	-	-	-	53.3898	-	-	-	-	-	-	-
Jeonbuk	0.278908	0.243958	-	-	-	-	-	-	-	-	-	-	-	-	-	-12.5448	-	-	-	-	-	-	-
Jeonnam	0.162499	0.308805	-	-	-	-	-	-	-	-	-	-	-	-	-	90.7407	-	-	-	-	-	-	-
Gyeongbuk	0.260313	0.27979	-	-	-	-	-	-	-	-	-	-	-	-	-	7.6923	-	-	-	-	-	-	-
Gyeongnam	0.268983	0.30884	-	-	-	-	-	-	-	-	-	-	-	-	-	14.8699	-	-	-	-	-	-	-
Jeju	0.112903	0.307967	-	-	-	-	-	-	-	-	-	-	-	-	-	172.566	-	-	-	-	-	-	-
Practice of toothbrushing practice before going to bed in patients with Angina pectoris
City and province	Crude rate(%)
	2008	2009	2010	2011	2012	2013	2014	2015	2016	2017	2018	2019	2020	2021	2022	APC1	p-value	APC2	p-value	APC3	p-value	AAPC	p-value
Median(Si-Gun-Gu)	0.245455	0.351879	-	-	-	-	-	-	-	-	-	-	-	-	-	43.6735	-	-	-	-	-	-	-
Overall	0.291984	0.394272	-	-	-	-	-	-	-	-	-	-	-	-	-	34.9315	-	-	-	-	-	-	-
Seoul	0.296779	0.486543	-	-	-	-	-	-	-	-	-	-	-	-	-	63.9731	-	-	-	-	-	-	-
Busan	0.339404	0.395547	-	-	-	-	-	-	-	-	-	-	-	-	-	16.8142	-	-	-	-	-	-	-
Daegu	0.278077	0.392542	-	-	-	-	-	-	-	-	-	-	-	-	-	41.3669	-	-	-	-	-	-	-
Incheon	0.316641	0.525308	-	-	-	-	-	-	-	-	-	-	-	-	-	65.6151	-	-	-	-	-	-	-
Gwangju	0.23533	0.150588	-	-	-	-	-	-	-	-	-	-	-	-	-	-35.7447	-	-	-	-	-	-	-
Daejeon	0.227764	0.378139	-	-	-	-	-	-	-	-	-	-	-	-	-	65.7895	-	-	-	-	-	-	-
Ulsan	0.37022	0.595761	-	-	-	-	-	-	-	-	-	-	-	-	-	61.0811	-	-	-	-	-	-	-
Sejong	-	-	-	-	-	-	-	-	-	-	-	-	-	-	-	-	-	-	-	-	-	-	-
Gyeonggi	0.397148	0.412266	-	-	-	-	-	-	-	-	-	-	-	-	-	3.7783	-	-	-	-	-	-	-
Gangwon	0.283446	0.377774	-	-	-	-	-	-	-	-	-	-	-	-	-	33.5689	-	-	-	-	-	-	-
Chungbuk	0.143084	0.417427	-	-	-	-	-	-	-	-	-	-	-	-	-	191.608	-	-	-	-	-	-	-
Chungnam	0.184524	0.344588	-	-	-	-	-	-	-	-	-	-	-	-	-	86.4865	-	-	-	-	-	-	-
Jeonbuk	0.269036	0.264621	-	-	-	-	-	-	-	-	-	-	-	-	-	-1.487	-	-	-	-	-	-	-
Jeonnam	0.145545	0.305961	-	-	-	-	-	-	-	-	-	-	-	-	-	109.589	-	-	-	-	-	-	-
Gyeongbuk	0.236283	0.293184	-	-	-	-	-	-	-	-	-	-	-	-	-	24.1525	-	-	-	-	-	-	-
Gyeongnam	0.261987	0.323896	-	-	-	-	-	-	-	-	-	-	-	-	-	23.6641	-	-	-	-	-	-	-
Jeju	0.113776	0.133052	-	-	-	-	-	-	-	-	-	-	-	-	-	16.6667	-	-	-	-	-	-	-
Practice of toothbrushing practice before going to bed in patients with MI and angina pectoris
City and province	Crude rate(%)
	2008	2009	2010	2011	2012	2013	2014	2015	2016	2017	2018	2019	2020	2021	2022	APC1	p-value	APC2	p-value	APC3	p-value	AAPC	p-value
Median(Si-Gun-Gu)	-	-	-	-	-	-	0.374995	-	0.393811	-	-	-	-	-	-	2.502	-	-	-	-	-	-	-
Overall	-	-	-	-	-	-	0.408235	-	0.434066	-	-	-	-	-	-	3.1371	-	-	-	-	-	-	-
Seoul	-	-	-	-	-	-	0.464367	-	0.468375	-	-	-	-	-	-	0.4301	-	-	-	-	-	-	-
Busan	-	-	-	-	-	-	0.422434	-	0.467115	-	-	-	-	-	-	5.1967	-	-	-	-	-	-	-
Daegu	-	-	-	-	-	-	0.414873	-	0.383489	-	-	-	-	-	-	-3.9328	-	-	-	-	-	-	-
Incheon	-	-	-	-	-	-	0.563156	-	0.566835	-	-	-	-	-	-	0.3546	-	-	-	-	-	-	-
Gwangju	-	-	-	-	-	-	0.373398	-	0.394911	-	-	-	-	-	-	2.9068	-	-	-	-	-	-	-
Daejeon	-	-	-	-	-	-	0.337617	-	0.378509	-	-	-	-	-	-	5.8915	-	-	-	-	-	-	-
Ulsan	-	-	-	-	-	-	0.359856	-	0.397716	-	-	-	-	-	-	5.1454	-	-	-	-	-	-	-
Sejong	-	-	-	-	-	-	0.518971	-	0.375817	-	-	-	-	-	-	-14.8842	-	-	-	-	-	-	-
Gyeonggi	-	-	-	-	-	-	0.456593	-	0.481408	-	-	-	-	-	-	2.5922	-	-	-	-	-	-	-
Gangwon	-	-	-	-	-	-	0.368585	-	0.313906	-	-	-	-	-	-	-7.7531	-	-	-	-	-	-	-
Chungbuk	-	-	-	-	-	-	0.357668	-	0.36823	-	-	-	-	-	-	1.387	-	-	-	-	-	-	-
Chungnam	-	-	-	-	-	-	0.363529	-	0.428582	-	-	-	-	-	-	8.562	-	-	-	-	-	-	-
Jeonbuk	-	-	-	-	-	-	0.37352	-	0.334849	-	-	-	-	-	-	-5.3574	-	-	-	-	-	-	-
Jeonnam	-	-	-	-	-	-	0.241949	-	0.316043	-	-	-	-	-	-	14.271	-	-	-	-	-	-	-
Gyeongbuk	-	-	-	-	-	-	0.324048	-	0.4055	-	-	-	-	-	-	11.8034	-	-	-	-	-	-	-
Gyeongnam	-	-	-	-	-	-	0.313202	-	0.426295	-	-	-	-	-	-	16.6629	-	-	-	-	-	-	-
Jeju	-	-	-	-	-	-	0.249554	-	0.382274	-	-	-	-	-	-	23.6123	-	-	-	-	-	-	-
Practice of toothbrushing practice before going to bed in patients with Arthritis
City and province	Crude rate(%)
	2008	2009	2010	2011	2012	2013	2014	2015	2016	2017	2018	2019	2020	2021	2022	APC1	p-value	APC2	p-value	APC3	p-value	AAPC	p-value
Median(Si-Gun-Gu)	0.245462	0.33884	-	-	-	-	0.366653	0.4217	0.410104	0.436015	-	-	-	-	-	5.2864	0.013614	-	-	-	-	-	-
Overall	0.269727	0.371563	-	-	-	-	0.403462	0.450055	0.4435	0.45514	-	-	-	-	-	4.8353	0.017382	-	-	-	-	-	-
Seoul	0.325428	0.464896	-	-	-	-	0.472267	0.530016	0.499798	0.497695	-	-	-	-	-	3.6971	0.069266	-	-	-	-	-	-
Busan	0.292392	0.3812	-	-	-	-	0.408306	0.532935	0.471036	0.459265	-	-	-	-	-	4.8607	0.031281	-	-	-	-	-	-
Daegu	0.278548	0.4105	-	-	-	-	0.422571	0.414083	0.370176	0.495815	-	-	-	-	-	3.5363	0.137674	-	-	-	-	-	-
Incheon	0.344481	0.385781	-	-	-	-	0.527411	0.514416	0.625843	0.590789	-	-	-	-	-	6.3826	0.00084	-	-	-	-	-	-
Gwangju	0.208148	0.314124	-	-	-	-	0.334688	0.416379	0.458652	0.414496	-	-	-	-	-	7.0613	0.017191	-	-	-	-	-	-
Daejeon	0.301964	0.24363	-	-	-	-	0.364007	0.347998	0.478857	0.400782	-	-	-	-	-	5.3593	0.034146	-	-	-	-	-	-
Ulsan	0.339945	0.435642	-	-	-	-	0.510571	0.432847	0.405819	0.435071	-	-	-	-	-	1.6996	0.335349	-	-	-	-	-	-
Sejong	-	-	-	-	-	-	0.371682	0.319139	0.418894	0.370486	-	-	-	-	-	2.5983	0.703442	-	-	-	-	-	-
Gyeonggi	0.355583	0.470672	-	-	-	-	0.503762	0.493637	0.484198	0.49459	-	-	-	-	-	2.6575	0.087435	-	-	-	-	-	-
Gangwon	0.271439	0.351342	-	-	-	-	0.376333	0.442359	0.395605	0.402131	-	-	-	-	-	3.8534	0.035741	-	-	-	-	-	-
Chungbuk	0.139592	0.307415	-	-	-	-	0.375079	0.375451	0.400704	0.406931	-	-	-	-	-	9.4995	0.040024	-	-	-	-	-	-
Chungnam	0.216503	0.322735	-	-	-	-	0.321499	0.411126	0.382613	0.364539	-	-	-	-	-	4.9807	0.052694	-	-	-	-	-	-
Jeonbuk	0.229175	0.292065	-	-	-	-	0.325488	0.443088	0.39124	0.407889	-	-	-	-	-	6.1365	0.012096	-	-	-	-	-	-
Jeonnam	0.121353	0.261021	-	-	-	-	0.230028	0.351711	0.304751	0.298656	-	-	-	-	-	7.8869	0.085263	-	-	-	-	-	-
Gyeongbuk	0.190883	0.258396	-	-	-	-	0.312454	0.353135	0.376353	0.397689	-	-	-	-	-	7.3374	0.002112	-	-	-	-	-	-
Gyeongnam	0.274852	0.292703	-	-	-	-	0.287191	0.3895	0.422376	0.515316	-	-	-	-	-	5.8548	0.035977	-	-	-	-	-	-
Jeju	0.195513	0.229352	-	-	-	-	0.257107	0.232271	0.399918	0.32163	-	-	-	-	-	5.5272	0.068243	-	-	-	-	-	-
Practice of toothbrushing practice before going to bed in patients with Osteoporosis
City and province	Crude rate(%)
	2008	2009	2010	2011	2012	2013	2014	2015	2016	2017	2018	2019	2020	2021	2022	APC1	p-value	APC2	p-value	APC3	p-value	AAPC	p-value
Median(Si-Gun-Gu)	0.218431	0.337611	-	-	-	-	-	-	0.422582	-	-	-	-	-	-	6.6241	0.37758	-	-	-	-	-	-
Overall	0.261452	0.374215	-	-	-	-	-	-	0.451119	-	-	-	-	-	-	5.4465	0.374828	-	-	-	-	-	-
Seoul	0.308509	0.477173	-	-	-	-	-	-	0.510493	-	-	-	-	-	-	4.402	0.515011	-	-	-	-	-	-
Busan	0.28161	0.36708	-	-	-	-	-	-	0.463269	-	-	-	-	-	-	5.2716	0.283184	-	-	-	-	-	-
Daegu	0.27807	0.407815	-	-	-	-	-	-	0.398949	-	-	-	-	-	-	2.773	0.626466	-	-	-	-	-	-
Incheon	0.346572	0.369226	-	-	-	-	-	-	0.625541	-	-	-	-	-	-	7.7237	0.012772	-	-	-	-	-	-
Gwangju	0.228142	0.325606	-	-	-	-	-	-	0.493353	-	-	-	-	-	-	8.6162	0.233443	-	-	-	-	-	-
Daejeon	0.230747	0.241677	-	-	-	-	-	-	0.364244	-	-	-	-	-	-	5.9064	0.013916	-	-	-	-	-	-
Ulsan	0.334164	0.453288	-	-	-	-	-	-	0.430192	-	-	-	-	-	-	1.7352	0.695673	-	-	-	-	-	-
Sejong	-	-	-	-	-	-	-	-	0.387479	-	-	-	-	-	-	-	-	-	-	-	-	-	-
Gyeonggi	0.330367	0.465465	-	-	-	-	-	-	0.516866	-	-	-	-	-	-	4.1876	0.448438	-	-	-	-	-	-
Gangwon	0.266013	0.349442	-	-	-	-	-	-	0.376727	-	-	-	-	-	-	3.2099	0.458367	-	-	-	-	-	-
Chungbuk	0.155593	0.317804	-	-	-	-	-	-	0.37213	-	-	-	-	-	-	7.9894	0.485165	-	-	-	-	-	-
Chungnam	0.186448	0.294654	-	-	-	-	-	-	0.386529	-	-	-	-	-	-	7.4795	0.354651	-	-	-	-	-	-
Jeonbuk	0.197602	0.286788	-	-	-	-	-	-	0.363526	-	-	-	-	-	-	6.2452	0.340333	-	-	-	-	-	-
Jeonnam	0.103638	0.250947	-	-	-	-	-	-	0.314421	-	-	-	-	-	-	10.4092	0.470695	-	-	-	-	-	-
Gyeongbuk	0.196745	0.261664	-	-	-	-	-	-	0.41673	-	-	-	-	-	-	8.7261	0.172671	-	-	-	-	-	-
Gyeongnam	0.279941	0.320395	-	-	-	-	-	-	0.425753	-	-	-	-	-	-	4.9369	0.128416	-	-	-	-	-	-
Jeju	0.19487	0.215039	-	-	-	-	-	-	0.337882	-	-	-	-	-	-	6.9547	0.03321	-	-	-	-	-	-
Practice of toothbrushing practice before going to bed in patients with Asthma
City and province	Crude rate(%)
	2008	2009	2010	2011	2012	2013	2014	2015	2016	2017	2018	2019	2020	2021	2022	APC1	p-value	APC2	p-value	APC3	p-value	AAPC	p-value
Median(Si-Gun-Gu)	0.258414	0.368042	-	-	-	-	-	0.475555	-	-	-	-	-	-	-	7.4585	0.30753	-	-	-	-	-	-
Overall	0.310037	0.4391	-	-	-	-	-	0.527027	-	-	-	-	-	-	-	6.1818	0.362248	-	-	-	-	-	-
Seoul	0.344105	0.541931	-	-	-	-	-	0.580321	-	-	-	-	-	-	-	5.3938	0.506232	-	-	-	-	-	-
Busan	0.32404	0.369902	-	-	-	-	-	0.518425	-	-	-	-	-	-	-	6.5252	0.092662	-	-	-	-	-	-
Daegu	0.217132	0.41366	-	-	-	-	-	0.503178	-	-	-	-	-	-	-	9.3655	0.44032	-	-	-	-	-	-
Incheon	0.333541	0.428074	-	-	-	-	-	0.617011	-	-	-	-	-	-	-	8.1507	0.17877	-	-	-	-	-	-
Gwangju	0.154895	0.246053	-	-	-	-	-	0.494123	-	-	-	-	-	-	-	15.993	0.174736	-	-	-	-	-	-
Daejeon	0.319425	0.327443	-	-	-	-	-	0.52231	-	-	-	-	-	-	-	7.5735	0.055898	-	-	-	-	-	-
Ulsan	0.365273	0.473768	-	-	-	-	-	0.457345	-	-	-	-	-	-	-	1.8964	0.664731	-	-	-	-	-	-
Sejong	-	-	-	-	-	-	-	0.322765	-	-	-	-	-	-	-	-	-	-	-	-	-	-	-
Gyeonggi	0.430396	0.548043	-	-	-	-	-	0.578357	-	-	-	-	-	-	-	3.1087	0.474214	-	-	-	-	-	-
Gangwon	0.409131	0.456766	-	-	-	-	-	0.437915	-	-	-	-	-	-	-	0.3911	0.829951	-	-	-	-	-	-
Chungbuk	0.228943	0.380445	-	-	-	-	-	0.383682	-	-	-	-	-	-	-	4.9899	0.571062	-	-	-	-	-	-
Chungnam	0.232716	0.342618	-	-	-	-	-	0.519069	-	-	-	-	-	-	-	10.3602	0.236399	-	-	-	-	-	-
Jeonbuk	0.269215	0.330166	-	-	-	-	-	0.420196	-	-	-	-	-	-	-	5.7034	0.218691	-	-	-	-	-	-
Jeonnam	0.0828043	0.296	-	-	-	-	-	0.443885	-	-	-	-	-	-	-	19.6705	0.433484	-	-	-	-	-	-
Gyeongbuk	0.177473	0.328713	-	-	-	-	-	0.447507	-	-	-	-	-	-	-	10.9972	0.370668	-	-	-	-	-	-
Gyeongnam	0.314998	0.357831	-	-	-	-	-	0.501974	-	-	-	-	-	-	-	6.5034	0.086898	-	-	-	-	-	-
Jeju	0.23184	0.380326	-	-	-	-	-	0.260168	-	-	-	-	-	-	-	-1.1398	0.892542	-	-	-	-	-	-
Practice of toothbrushing practice before going to bed in patients with Allergic rhinitis
City and province	Crude rate(%)
	2008	2009	2010	2011	2012	2013	2014	2015	2016	2017	2018	2019	2020	2021	2022	APC1	p-value	APC2	p-value	APC3	p-value	AAPC	p-value
Median(Si-Gun-Gu)	0.385673	0.510383	-	-	-	-	-	0.601316	-	-	-	-	-	-	-	5.2041	0.343275	-	-	-	-	-	-
Overall	0.427032	0.554934	-	-	-	-	-	0.625197	-	-	-	-	-	-	-	4.3254	0.385243	-	-	-	-	-	-
Seoul	0.431725	0.613142	-	-	-	-	-	0.638663	-	-	-	-	-	-	-	3.9596	0.520758	-	-	-	-	-	-
Busan	0.484546	0.494069	-	-	-	-	-	0.65868	-	-	-	-	-	-	-	4.6314	0.050268	-	-	-	-	-	-
Daegu	0.345455	0.518697	-	-	-	-	-	0.582793	-	-	-	-	-	-	-	5.7137	0.446992	-	-	-	-	-	-
Incheon	0.42997	0.554895	-	-	-	-	-	0.680237	-	-	-	-	-	-	-	5.5952	0.2907	-	-	-	-	-	-
Gwangju	0.323468	0.488203	-	-	-	-	-	0.635494	-	-	-	-	-	-	-	8.1328	0.329783	-	-	-	-	-	-
Daejeon	0.498572	0.403679	-	-	-	-	-	0.539348	-	-	-	-	-	-	-	2.4223	0.584657	-	-	-	-	-	-
Ulsan	0.473223	0.528948	-	-	-	-	-	0.6152	-	-	-	-	-	-	-	3.3735	0.194901	-	-	-	-	-	-
Sejong	-	-	-	-	-	-	-	0.622639	-	-	-	-	-	-	-	-	-	-	-	-	-	-	-
Gyeonggi	0.513782	0.59945	-	-	-	-	-	0.641245	-	-	-	-	-	-	-	2.4782	0.388667	-	-	-	-	-	-
Gangwon	0.479675	0.567782	-	-	-	-	-	0.575154	-	-	-	-	-	-	-	1.7665	0.543683	-	-	-	-	-	-
Chungbuk	0.358388	0.532276	-	-	-	-	-	0.583172	-	-	-	-	-	-	-	5.1992	0.469328	-	-	-	-	-	-
Chungnam	0.365677	0.513601	-	-	-	-	-	0.616313	-	-	-	-	-	-	-	6.0726	0.359825	-	-	-	-	-	-
Jeonbuk	0.288799	0.452101	-	-	-	-	-	0.636501	-	-	-	-	-	-	-	9.7975	0.297361	-	-	-	-	-	-
Jeonnam	0.240395	0.512485	-	-	-	-	-	0.550682	-	-	-	-	-	-	-	8.4999	0.531503	-	-	-	-	-	-
Gyeongbuk	0.358111	0.467364	-	-	-	-	-	0.595856	-	-	-	-	-	-	-	6.3532	0.264788	-	-	-	-	-	-
Gyeongnam	0.374911	0.526412	-	-	-	-	-	0.616881	-	-	-	-	-	-	-	5.7172	0.379152	-	-	-	-	-	-
Jeju	0.285846	0.458425	-	-	-	-	-	0.483449	-	-	-	-	-	-	-	5.3203	0.523607	-	-	-	-	-	-
Practice of toothbrushing practice before going to bed in patients with Atopic dermatitis
City and province	Crude rate(%)
	2008	2009	2010	2011	2012	2013	2014	2015	2016	2017	2018	2019	2020	2021	2022	APC1	p-value	APC2	p-value	APC3	p-value	AAPC	p-value
Median(Si-Gun-Gu)	0.379299	0.496942	-	-	-	-	-	0.603625	-	-	-	-	-	-	-	5.6212	0.308828	-	-	-	-	-	-
Overall	0.423293	0.558364	-	-	-	-	-	0.629042	-	-	-	-	-	-	-	4.4848	0.392188	-	-	-	-	-	-
Seoul	0.482815	0.623375	-	-	-	-	-	0.65639	-	-	-	-	-	-	-	3.198	0.481683	-	-	-	-	-	-
Busan	0.387343	0.456324	-	-	-	-	-	0.581293	-	-	-	-	-	-	-	5.3252	0.17857	-	-	-	-	-	-
Daegu	0.324956	0.573291	-	-	-	-	-	0.523524	-	-	-	-	-	-	-	4.0017	0.676013	-	-	-	-	-	-
Incheon	0.424258	0.589762	-	-	-	-	-	0.689805	-	-	-	-	-	-	-	5.5908	0.378397	-	-	-	-	-	-
Gwangju	0.280458	0.423841	-	-	-	-	-	0.632041	-	-	-	-	-	-	-	10.3997	0.256138	-	-	-	-	-	-
Daejeon	0.419214	0.394654	-	-	-	-	-	0.502471	-	-	-	-	-	-	-	3.1227	0.236077	-	-	-	-	-	-
Ulsan	0.683832	0.580019	-	-	-	-	-	0.529231	-	-	-	-	-	-	-	-2.8831	0.35235	-	-	-	-	-	-
Sejong	-	-	-	-	-	-	-	0.549447	-	-	-	-	-	-	-	-	-	-	-	-	-	-	-
Gyeonggi	0.524315	0.607002	-	-	-	-	-	0.666182	-	-	-	-	-	-	-	2.8087	0.331734	-	-	-	-	-	-
Gangwon	0.37762	0.557042	-	-	-	-	-	0.625414	-	-	-	-	-	-	-	5.493	0.442036	-	-	-	-	-	-
Chungbuk	0.230063	0.496982	-	-	-	-	-	0.591144	-	-	-	-	-	-	-	10.2809	0.472036	-	-	-	-	-	-
Chungnam	0.328294	0.516964	-	-	-	-	-	0.568765	-	-	-	-	-	-	-	5.846	0.478225	-	-	-	-	-	-
Jeonbuk	0.378951	0.414744	-	-	-	-	-	0.582882	-	-	-	-	-	-	-	6.1648	0.04377	-	-	-	-	-	-
Jeonnam	0.26848	0.491134	-	-	-	-	-	0.608927	-	-	-	-	-	-	-	9.2947	0.419487	-	-	-	-	-	-
Gyeongbuk	0.27023	0.48074	-	-	-	-	-	0.584131	-	-	-	-	-	-	-	8.6592	0.426898	-	-	-	-	-	-
Gyeongnam	0.353057	0.471601	-	-	-	-	-	0.63716	-	-	-	-	-	-	-	7.5022	0.243232	-	-	-	-	-	-
Jeju	0.136416	0.534766	-	-	-	-	-	0.525771	-	-	-	-	-	-	-	13.2969	0.589215	-	-	-	-	-	-
Practice of toothbrushing practice before going to bed in patients with Cataracts
City and province	Crude rate(%)
	2008	2009	2010	2011	2012	2013	2014	2015	2016	2017	2018	2019	2020	2021	2022	APC1	p-value	APC2	p-value	APC3	p-value	AAPC	p-value
Median(Si-Gun-Gu)	0.229552	0.317403	-	-	-	-	-	-	-	0.420884	-	-	-	-	-	5.6553	0.291235	-	-	-	-	-	-
Overall	0.27621	0.365643	-	-	-	-	-	-	-	0.441435	-	-	-	-	-	4.189	0.343499	-	-	-	-	-	-
Seoul	0.336096	0.465006	-	-	-	-	-	-	-	0.468929	-	-	-	-	-	2.3525	0.587685	-	-	-	-	-	-
Busan	0.255079	0.359058	-	-	-	-	-	-	-	0.451537	-	-	-	-	-	5.1535	0.340115	-	-	-	-	-	-
Daegu	0.280495	0.408628	-	-	-	-	-	-	-	0.479419	-	-	-	-	-	4.5348	0.41719	-	-	-	-	-	-
Incheon	0.31024	0.331539	-	-	-	-	-	-	-	0.598486	-	-	-	-	-	7.5962	0.004121	-	-	-	-	-	-
Gwangju	0.179849	0.254393	-	-	-	-	-	-	-	0.381882	-	-	-	-	-	7.3693	0.237599	-	-	-	-	-	-
Daejeon	0.270531	0.245615	-	-	-	-	-	-	-	0.401849	-	-	-	-	-	5.1856	0.183759	-	-	-	-	-	-
Ulsan	0.269836	0.459316	-	-	-	-	-	-	-	0.433378	-	-	-	-	-	2.9996	0.665922	-	-	-	-	-	-
Sejong	-	-	-	-	-	-	-	-	-	0.452809	-	-	-	-	-	-	-	-	-	-	-	-	-
Gyeonggi	0.371044	0.458654	-	-	-	-	-	-	-	0.472639	-	-	-	-	-	1.8241	0.529647	-	-	-	-	-	-
Gangwon	0.270901	0.365497	-	-	-	-	-	-	-	0.385201	-	-	-	-	-	2.6964	0.511984	-	-	-	-	-	-
Chungbuk	0.143645	0.333914	-	-	-	-	-	-	-	0.390049	-	-	-	-	-	7.8611	0.509672	-	-	-	-	-	-
Chungnam	0.233058	0.284213	-	-	-	-	-	-	-	0.381391	-	-	-	-	-	4.8929	0.197325	-	-	-	-	-	-
Jeonbuk	0.1996	0.268086	-	-	-	-	-	-	-	0.38549	-	-	-	-	-	6.4203	0.22969	-	-	-	-	-	-
Jeonnam	0.126276	0.246945	-	-	-	-	-	-	-	0.282139	-	-	-	-	-	6.3466	0.503993	-	-	-	-	-	-
Gyeongbuk	0.192226	0.236241	-	-	-	-	-	-	-	0.378949	-	-	-	-	-	7.1747	0.126593	-	-	-	-	-	-
Gyeongnam	0.286372	0.281593	-	-	-	-	-	-	-	0.489176	-	-	-	-	-	6.5165	0.078927	-	-	-	-	-	-
Jeju	0.207335	0.246123	-	-	-	-	-	-	-	0.274096	-	-	-	-	-	2.4674	0.353154	-	-	-	-	-	-
Practice of toothbrushing practice before going to bed in patients with Depression (physician diagnosis)
City and province	Crude rate(%)
	2008	2009	2010	2011	2012	2013	2014	2015	2016	2017	2018	2019	2020	2021	2022	APC1	p-value	APC2	p-value	APC3	p-value	AAPC	p-value
Median(Si-Gun-Gu)	-	0.385781	-	-	-	-	-	-	-	-	-	-	-	-	-	-	-	-	-	-	-	-	-
Overall		0.443725	-	-	-	-	-	-	-	-	-	-	-	-	-	-	-	-	-	-	-	-	-
Seoul	-	0.498922	-	-	-	-	-	-	-	-	-	-	-	-	-	-	-	-	-	-	-	-	-
Busan	-	0.371094	-	-	-	-	-	-	-	-	-	-	-	-	-	-	-	-	-	-	-	-	-
Daegu	-	0.41389	-	-	-	-	-	-	-	-	-	-	-	-	-	-	-	-	-	-	-	-	-
Incheon	-	0.439281	-	-	-	-	-	-	-	-	-	-	-	-	-	-	-	-	-	-	-	-	-
Gwangju	-	0.361656	-	-	-	-	-	-	-	-	-	-	-	-	-	-	-	-	-	-	-	-	-
Daejeon	-	0.369131	-	-	-	-	-	-	-	-	-	-	-	-	-	-	-	-	-	-	-	-	-
Ulsan	-	0.556306	-	-	-	-	-	-	-	-	-	-	-	-	-	-	-	-	-	-	-	-	-
Sejong	-	-	-	-	-	-	-	-	-	-	-	-	-	-	-	-	-	-	-	-	-	-	-
Gyeonggi	-	0.525968	-	-	-	-	-	-	-	-	-	-	-	-	-	-	-	-	-	-	-	-	-
Gangwon	-	0.39148	-	-	-	-	-	-	-	-	-	-	-	-	-	-	-	-	-	-	-	-	-
Chungbuk	-	0.397958	-	-	-	-	-	-	-	-	-	-	-	-	-	-	-	-	-	-	-	-	-
Chungnam	-	0.358235	-	-	-	-	-	-	-	-	-	-	-	-	-	-	-	-	-	-	-	-	-
Jeonbuk	-	0.31328	-	-	-	-	-	-	-	-	-	-	-	-	-	-	-	-	-	-	-	-	-
Jeonnam	-	0.353679	-	-	-	-	-	-	-	-	-	-	-	-	-	-	-	-	-	-	-	-	-
Gyeongbuk	-	0.397537	-	-	-	-	-	-	-	-	-	-	-	-	-	-	-	-	-	-	-	-	-
Gyeongnam	-	0.44128	-	-	-	-	-	-	-	-	-	-	-	-	-	-	-	-	-	-	-	-	-
Jeju	-	0.323347	-	-	-	-	-	-	-	-	-	-	-	-	-	-	-	-	-	-	-	-	-
Practice of toothbrushing practice before going to bed in patients with Depression (symptom experience)
City and province	Crude rate(%)
	2008	2009	2010	2011	2012	2013	2014	2015	2016	2017	2018	2019	2020	2021	2022	APC1	p-value	APC2	p-value	APC3	p-value	AAPC	p-value
Median(Si-Gun-Gu)	0.315814	0.444526	-	-	-	-	0.476225	0.523246	0.527764	0.530793	0.615388	0.595221	-	0.896075	-	6.0071	0.000624	-	-	-	-	-	-
Overall	0.365348	0.49465	-	-	-	-	0.524329	0.560372	0.577421	0.562705	0.623761	0.632351	-	0.907612	-	3.8076*	0.032662	13.3664	0.144628	-	-	-	-
Seoul	0.407816	0.558501	-	-	-	-	0.562582	0.596871	0.591116	0.581079	0.63851	0.666487	-	0.940158	-	2.8364	0.089741	13.9151	0.156024	-	-	5.2933	0.009025
Busan	0.368001	0.457363	-	-	-	-	0.510313	0.561616	0.541233	0.53257	0.603078	0.614671	-	0.899834	-	3.6869*	0.017532	14.5825	0.069369	-	-	6.1055	5e-05
Daegu	0.287417	0.453534	-	-	-	-	0.521236	0.560603	0.521715	0.553147	0.649854	0.597404	-	0.876175	-	6.3882	0.000843	-	-	-	-	-	-
Incheon	0.357835	0.515199	-	-	-	-	0.562594	0.604861	0.718789	0.595758	0.669826	0.666527	-	0.908068	-	5.41	0.000995	-	-	-	-	-	-
Gwangju	0.29719	0.438564	-	-	-	-	0.510049	0.601664	0.626548	0.472858	0.627834	0.718225	-	0.795246	-	6.3025	0.001141	-	-	-	-	-	-
Daejeon	0.400363	0.416052	-	-	-	-	0.455923	0.529293	0.60195	0.505619	0.587375	0.580193	-	0.945291	-	3.3635*	0.03308	17.4227	0.059676	-	-	6.4506	0.000126
Ulsan	0.418058	0.488723	-	-	-	-	0.588431	0.506751	0.570459	0.633278	0.802239	0.693012	-	0.856644	-	5.0115	0.000686	-	-	-	-	-	-
Sejong	-	-	-	-	-	-	0.405084	0.426598	0.682072	0.687601	0.708939	0.831549	-	0.952172	-	28.9931*	0.043396	8.6114*	0.024268	-	-	14.0816	< 0.000001
Gyeonggi	0.460875	0.561677	-	-	-	-	0.573521	0.582057	0.586102	0.595075	0.641401	0.624759	-	0.922972	-	1.9272	0.065231	13.5053*	0.048212	-	-	4.4896	0.000228
Gangwon	0.3314	0.491468	-	-	-	-	0.482223	0.486999	0.424124	0.52203	0.602019	0.615991	-	0.858627	-	2.048	0.408932	12.0561	0.065627	-	-	5.7869	0.01072
Chungbuk	0.314289	0.444308	-	-	-	-	0.534096	0.522349	0.585717	0.515258	0.600098	0.523525	-	0.922108	-	5.7019	0.003361	-	-	-	-	-	-
Chungnam	0.302429	0.43876	-	-	-	-	0.479073	0.500324	0.504914	0.501239	0.54304	0.587526	-	0.908488	-	4.1862*	0.047328	17.7754	0.13063	-	-	7.176	0.002377
Jeonbuk	0.230462	0.386462	-	-	-	-	0.415682	0.509528	0.549434	0.470995	0.522129	0.629573	-	0.866639	-	7.939	0.000593	-	-	-	-	-	-
Jeonnam	0.138123	0.378848	-	-	-	-	0.41887	0.509563	0.47034	0.45434	0.527449	0.554795	-	0.891779	-	10.3297	0.00297	-	-	-	-	-	-
Gyeongbuk	0.259466	0.324245	-	-	-	-	0.418714	0.506801	0.543373	0.508029	0.585953	0.600189	-	0.879402	-	8.3433	1.1e-05	-	-	-	-	-	-
Gyeongnam	0.327158	0.442949	-	-	-	-	0.414011	0.530494	0.606238	0.643465	0.70121	0.700469	-	0.893582	-	6.963	0.0002	-	-	-	-	-	-
Jeju	0.195167	0.399355	-	-	-	-	0.435667	0.426505	0.541983	0.566206	0.480046	0.517173	-	0.872237	-	8.1802	0.002765	-	-	-	-	-	-
Practice of toothbrushing practice before going to bed in patients with Prevalence of depressive symptoms (PHQ-9)
City and province	Crude rate(%)
	2008	2009	2010	2011	2012	2013	2014	2015	2016	2017	2018	2019	2020	2021	2022	APC1	p-value	APC2	p-value	APC3	p-value	AAPC	p-value
Median(Si-Gun-Gu)	-	-	-	-	-	-	-	-	-	0.513959	0.552652	0.577329	-	0.874063	-	14.2868	0.044927	-	-	-	-	-	-
Overall	-	-	-	-	-	-	-	-	-	0.551904	0.594936	0.619936	-	0.873483	-	12.1605	0.03503	-	-	-	-	-	-
Seoul	-	-	-	-	-	-	-	-	-	0.583023	0.594762	0.653606	-	0.913137	-	12.3982	0.039636	-	-	-	-	-	-
Busan	-	-	-	-	-	-	-	-	-	0.518272	0.599836	0.617578	-	0.868179	-	13.3362	0.020613	-	-	-	-	-	-
Daegu	-	-	-	-	-	-	-	-	-	0.543415	0.524701	0.607397	-	0.862376	-	13.3047	0.059273	-	-	-	-	-	-
Incheon	-	-	-	-	-	-	-	-	-	0.670676	0.670296	0.6949	-	0.874142	-	7.1541	0.075721	-	-	-	-	-	-
Gwangju	-	-	-	-	-	-	-	-	-	0.546699	0.610394	0.654982	-	0.754853	-	8.1851	0.005282	-	-	-	-	-	-
Daejeon	-	-	-	-	-	-	-	-	-	0.470515	0.60022	0.634416	-	0.917967	-	17.2741	0.013505	-	-	-	-	-	-
Ulsan	-	-	-	-	-	-	-	-	-	0.583375	0.704102	0.634525	-	0.818153	-	7.6122	0.140265	-	-	-	-	-	-
Sejong	-	-	-	-	-	-	-	-	-	0.742177	0.802358	0.778473	-	0.965949	-	6.4523	0.07601	-	-	-	-	-	-
Gyeonggi	-	-	-	-	-	-	-	-	-	0.612628	0.624918	0.616723	-	0.89411	-	10.0269	0.115648	-	-	-	-	-	-
Gangwon	-	-	-	-	-	-	-	-	-	0.506335	0.562159	0.565178	-	0.789551	-	11.4839	0.041267	-	-	-	-	-	-
Chungbuk	-	-	-	-	-	-	-	-	-	0.456763	0.540469	0.535071	-	0.874647	-	17.0256	0.045519	-	-	-	-	-	-
Chungnam	-	-	-	-	-	-	-	-	-	0.472265	0.516128	0.543695	-	0.844182	-	15.7036	0.037419	-	-	-	-	-	-
Jeonbuk	-	-	-	-	-	-	-	-	-	0.372977	0.510803	0.57831	-	0.877605	-	22.834	0.008771	-	-	-	-	-	-
Jeonnam	-	-	-	-	-	-	-	-	-	0.371612	0.441638	0.615646	-	0.754384	-	19.8778	0.028725	-	-	-	-	-	-
Gyeongbuk	-	-	-	-	-	-	-	-	-	0.463067	0.547368	0.493519	-	0.819457	-	14.365	0.104425	-	-	-	-	-	-
Gyeongnam	-	-	-	-	-	-	-	-	-	0.583891	0.667924	0.71591	-	0.883648	-	10.617	0.003942	-	-	-	-	-	-
Jeju	-	-	-	-	-	-	-	-	-	0.631505	0.53379	0.561865	-	0.75395	-	5.81	0.370085	-	-	-	-	-	-
Practice of toothbrushing practice before going to bed in patients with Cancer
City and province	Crude rate(%)
	2008	2009	2010	2011	2012	2013	2014	2015	2016	2017	2018	2019	2020	2021	2022	APC1	p-value	APC2	p-value	APC3	p-value	AAPC	p-value
Median(Si-Gun-Gu)	0.234419	-	-	-	-	-	-	-	-	-	-	-	-	-	-	-	-	-	-	-	-	-	-
Overall	0.307621	-	-	-	-	-	-	-	-	-	-	-	-	-	-	-	-	-	-	-	-	-	-
Seoul	0.332152	-	-	-	-	-	-	-	-	-	-	-	-	-	-	-	-	-	-	-	-	-	-
Busan	0.256957	-	-	-	-	-	-	-	-	-	-	-	-	-	-	-	-	-	-	-	-	-	-
Daegu	0.302994	-	-	-	-	-	-	-	-	-	-	-	-	-	-	-	-	-	-	-	-	-	-
Incheon	0.319028	-	-	-	-	-	-	-	-	-	-	-	-	-	-	-	-	-	-	-	-	-	-
Gwangju	0.287911	-	-	-	-	-	-	-	-	-	-	-	-	-	-	-	-	-	-	-	-	-	-
Daejeon	0.293649	-	-	-	-	-	-	-	-	-	-	-	-	-	-	-	-	-	-	-	-	-	-
Ulsan	0.363593	-	-	-	-	-	-	-	-	-	-	-	-	-	-	-	-	-	-	-	-	-	-
Sejong	-	-	-	-	-	-	-	-	-	-	-	-	-	-	-	-	-	-	-	-	-	-	-
Gyeonggi	0.405992	-	-	-	-	-	-	-	-	-	-	-	-	-	-	-	-	-	-	-	-	-	-
Gangwon	0.270163	-	-	-	-	-	-	-	-	-	-	-	-	-	-	-	-	-	-	-	-	-	-
Chungbuk	0.248461	-	-	-	-	-	-	-	-	-	-	-	-	-	-	-	-	-	-	-	-	-	-
Chungnam	0.269705	-	-	-	-	-	-	-	-	-	-	-	-	-	-	-	-	-	-	-	-	-	-
Jeonbuk	0.268463	-	-	-	-	-	-	-	-	-	-	-	-	-	-	-	-	-	-	-	-	-	-
Jeonnam	0.0920281	-	-	-	-	-	-	-	-	-	-	-	-	-	-	-	-	-	-	-	-	-	-
Gyeongbuk	0.200931	-	-	-	-	-	-	-	-	-	-	-	-	-	-	-	-	-	-	-	-	-	-
Gyeongnam	0.323798	-	-	-	-	-	-	-	-	-	-	-	-	-	-	-	-	-	-	-	-	-	-
Jeju	0.0715805	-	-	-	-	-	-	-	-	-	-	-	-	-	-	-	-	-	-	-	-	-	-
Practice of toothbrushing practice before going to bed in General population
City and province	Crude rate(%)
	2008	2009	2010	2011	2012	2013	2014	2015	2016	2017	2018	2019	2020	2021	2022	APC1	p-value	APC2	p-value	APC3	p-value	AAPC	p-value
Median(Si-Gun-Gu)	0.333088	0.448866	-	-	-	-	0.507775	0.540514	0.53257	0.553584	0.606395	0.604803	-	0.926472	-	4.4411	0.017634	14.9794	0.103452	-	-	6.7839	0.000187
Overall	0.38337	0.500205	-	-	-	-	0.538843	0.571181	0.576848	0.579989	0.631491	0.635536	-	0.929333	-	3.5937	0.023879	13.6879	0.096328	-	-	5.8406	0.000292
Seoul	0.414343	0.572214	-	-	-	-	0.581014	0.591808	0.603648	0.599457	0.602146	0.672137	-	0.953009	-	2.511	0.120849	14.711	0.141662	-	-	5.2059	0.010631
Busan	0.361526	0.469716	-	-	-	-	0.539844	0.599676	0.562203	0.578634	0.661582	0.692606	-	0.900599	-	5.6641	0.000134	-	-	-	-	-	-
Daegu	0.30557	0.462952	-	-	-	-	0.535932	0.543491	0.516209	0.589082	0.648425	0.665264	-	0.93314	-	6.5665	0.000442	-	-	-	-	-	-
Incheon	0.378539	0.514976	-	-	-	-	0.572707	0.644857	0.699501	0.62314	0.719354	0.688968	-	0.931419	-	5.4613	0.0003	-	-	-	-	-	-
Gwangju	0.296955	0.443451	-	-	-	-	0.558929	0.588156	0.644219	0.566863	0.645523	0.610585	-	0.875913	-	6.4493	0.000547	-	-	-	-	-	-
Daejeon	0.391493	0.408736	-	-	-	-	0.497268	0.500282	0.513725	0.563665	0.575619	0.596983	-	0.956627	-	3.5369	0.000211	18.305	0.000475	-	-	6.7723	< 0.000001
Ulsan	0.442404	0.539597	-	-	-	-	0.591495	0.547641	0.535633	0.610492	0.73131	0.667163	-	0.918592	-	1.9158	0.305364	9.4207	0.053561	-	-	4.7394	0.00424
Sejong	-	-	-	-	-	-	0.487048	0.523807	0.592535	0.608503	0.800881	0.627053	-	0.943606	-	9.0965	0.005472	-	-	-	-	-	-
Gyeonggi	0.484514	0.559292	-	-	-	-	0.585272	0.606136	0.606334	0.59894	0.649919	0.626282	-	0.942476	-	1.8022	0.033039	13.4792	0.019081	-	-	4.3855	1e-06
Gangwon	0.406978	0.473129	-	-	-	-	0.485235	0.535386	0.499586	0.514584	0.587189	0.613958	-	0.874583	-	2.4511	0.024602	16.3808	0.020871	-	-	5.5099	1e-06
Chungbuk	0.295901	0.46655	-	-	-	-	0.514972	0.524058	0.552561	0.5589	0.584727	0.560584	-	0.928425	-	6.038	0.002255	-	-	-	-	-	-
Chungnam	0.308906	0.443245	-	-	-	-	0.49703	0.535834	0.536717	0.52274	0.626624	0.560168	-	0.921857	-	6.0824	0.001266	-	-	-	-	-	-
Jeonbuk	0.327807	0.415242	-	-	-	-	0.490103	0.548055	0.494619	0.503665	0.528344	0.564513	-	0.90253	-	3.8076	0.030447	17.3005	0.078106	-	-	6.7767	0.000254
Jeonnam	0.18227	0.392612	-	-	-	-	0.415965	0.475453	0.442098	0.440466	0.558434	0.578832	-	0.900229	-	8.9314	0.001832	-	-	-	-	-	-
Gyeongbuk	0.268015	0.395742	-	-	-	-	0.444926	0.511069	0.539418	0.546818	0.591648	0.558481	-	0.90839	-	7.274	0.0003	-	-	-	-	-	-
Gyeongnam	0.39584	0.438179	-	-	-	-	0.468394	0.553779	0.596489	0.651161	0.711756	0.723362	-	0.935076	-	3.0484	0.565594	9.4003	0.000216	-	-	6.4214	0.005631
Jeju	0.236005	0.459689	-	-	-	-	0.390442	0.371617	0.478314	0.480706	0.450635	0.40207	-	0.870073	-	5.6266	0.034854	-	-	-	-	-	-

## Sheet: Toothbrushing dinner&bed
Practice of toothbrushing practice after dinner or before going to bed in patients with Hypertension
City and province	Crude rate(%)
	2022
Median(Si-Gun-Gu)	0.930093
Overall	0.934258
Seoul	0.944609
Busan	0.938142
Daegu	0.929178
Incheon	0.935675
Gwangju	0.928913
Daejeon	0.950283
Ulsan	0.926577
Sejong	0.95383
Gyeonggi	0.934133
Gangwon	0.931061
Chungbuk	0.926198
Chungnam	0.940164
Jeonbuk	0.924091
Jeonnam	0.918358
Gyeongbuk	0.915984
Gyeongnam	0.937995
Jeju	0.922009
Practice of toothbrushing practice after dinner or before going to bed in patients with Diabetes mellitus
City and province	Crude rate(%)
	2022
Median(Si-Gun-Gu)	0.920857
Overall	0.919731
Seoul	0.926088
Busan	0.922307
Daegu	0.918986
Incheon	0.923664
Gwangju	0.91195
Daejeon	0.918974
Ulsan	0.901007
Sejong	0.925431
Gyeonggi	0.917283
Gangwon	0.91333
Chungbuk	0.921797
Chungnam	0.936824
Jeonbuk	0.913887
Jeonnam	0.91702
Gyeongbuk	0.894949
Gyeongnam	0.936072
Jeju	0.910071
Practice of toothbrushing practice after dinner or before going to bed in patients with Dyslipidaemia
City and province	Crude rate(%)
	2022
Median(Si-Gun-Gu)	-
Overall	-
Seoul	-
Busan	-
Daegu	-
Incheon	-
Gwangju	-
Daejeon	-
Ulsan	-
Sejong	-
Gyeonggi	-
Gangwon	-
Chungbuk	-
Chungnam	-
Jeonbuk	-
Jeonnam	-
Gyeongbuk	-
Gyeongnam	-
Jeju	-
Practice of toothbrushing practice after dinner or before going to bed in patients with Stroke
City and province	Crude rate(%)
	2022
Median(Si-Gun-Gu)	-
Overall	-
Seoul	-
Busan	-
Daegu	-
Incheon	-
Gwangju	-
Daejeon	-
Ulsan	-
Sejong	-
Gyeonggi	-
Gangwon	-
Chungbuk	-
Chungnam	-
Jeonbuk	-
Jeonnam	-
Gyeongbuk	-
Gyeongnam	-
Jeju	-
Practice of toothbrushing practice after dinner or before going to bed in patients with Myocardial infarction
City and province	Crude rate(%)
	2022
Median(Si-Gun-Gu)	-
Overall	-
Seoul	-
Busan	-
Daegu	-
Incheon	-
Gwangju	-
Daejeon	-
Ulsan	-
Sejong	-
Gyeonggi	-
Gangwon	-
Chungbuk	-
Chungnam	-
Jeonbuk	-
Jeonnam	-
Gyeongbuk	-
Gyeongnam	-
Jeju	-
Practice of toothbrushing practice after dinner or before going to bed in patients with Angina pectoris
City and province	Crude rate(%)
	2022
Median(Si-Gun-Gu)	-
Overall	-
Seoul	-
Busan	-
Daegu	-
Incheon	-
Gwangju	-
Daejeon	-
Ulsan	-
Sejong	-
Gyeonggi	-
Gangwon	-
Chungbuk	-
Chungnam	-
Jeonbuk	-
Jeonnam	-
Gyeongbuk	-
Gyeongnam	-
Jeju	-
Practice of toothbrushing practice after dinner or before going to bed in patients with MI and angina pectoris
City and province	Crude rate(%)
	2022
Median(Si-Gun-Gu)	-
Overall	-
Seoul	-
Busan	-
Daegu	-
Incheon	-
Gwangju	-
Daejeon	-
Ulsan	-
Sejong	-
Gyeonggi	-
Gangwon	-
Chungbuk	-
Chungnam	-
Jeonbuk	-
Jeonnam	-
Gyeongbuk	-
Gyeongnam	-
Jeju	-
Practice of toothbrushing practice after dinner or before going to bed in patients with Arthritis
City and province	Crude rate(%)
	2022
Median(Si-Gun-Gu)	-
Overall	-
Seoul	-
Busan	-
Daegu	-
Incheon	-
Gwangju	-
Daejeon	-
Ulsan	-
Sejong	-
Gyeonggi	-
Gangwon	-
Chungbuk	-
Chungnam	-
Jeonbuk	-
Jeonnam	-
Gyeongbuk	-
Gyeongnam	-
Jeju	-
Practice of toothbrushing practice after dinner or before going to bed in patients with Osteoporosis
City and province	Crude rate(%)
	2022
Median(Si-Gun-Gu)	-
Overall	-
Seoul	-
Busan	-
Daegu	-
Incheon	-
Gwangju	-
Daejeon	-
Ulsan	-
Sejong	-
Gyeonggi	-
Gangwon	-
Chungbuk	-
Chungnam	-
Jeonbuk	-
Jeonnam	-
Gyeongbuk	-
Gyeongnam	-
Jeju	-
Practice of toothbrushing practice after dinner or before going to bed in patients with Asthma
City and province	Crude rate(%)
	2022
Median(Si-Gun-Gu)	-
Overall	-
Seoul	-
Busan	-
Daegu	-
Incheon	-
Gwangju	-
Daejeon	-
Ulsan	-
Sejong	-
Gyeonggi	-
Gangwon	-
Chungbuk	-
Chungnam	-
Jeonbuk	-
Jeonnam	-
Gyeongbuk	-
Gyeongnam	-
Jeju	-
Practice of toothbrushing practice after dinner or before going to bed in patients with Allergic rhinitis
City and province	Crude rate(%)
	2022
Median(Si-Gun-Gu)	-
Overall	-
Seoul	-
Busan	-
Daegu	-
Incheon	-
Gwangju	-
Daejeon	-
Ulsan	-
Sejong	-
Gyeonggi	-
Gangwon	-
Chungbuk	-
Chungnam	-
Jeonbuk	-
Jeonnam	-
Gyeongbuk	-
Gyeongnam	-
Jeju	-
Practice of toothbrushing practice after dinner or before going to bed in patients with Atopic dermatitis
City and province	Crude rate(%)
	2022
Median(Si-Gun-Gu)	-
Overall	-
Seoul	-
Busan	-
Daegu	-
Incheon	-
Gwangju	-
Daejeon	-
Ulsan	-
Sejong	-
Gyeonggi	-
Gangwon	-
Chungbuk	-
Chungnam	-
Jeonbuk	-
Jeonnam	-
Gyeongbuk	-
Gyeongnam	-
Jeju	-
Practice of toothbrushing practice after dinner or before going to bed in patients with Cataracts
City and province	Crude rate(%)
	2022
Median(Si-Gun-Gu)	-
Overall	-
Seoul	-
Busan	-
Daegu	-
Incheon	-
Gwangju	-
Daejeon	-
Ulsan	-
Sejong	-
Gyeonggi	-
Gangwon	-
Chungbuk	-
Chungnam	-
Jeonbuk	-
Jeonnam	-
Gyeongbuk	-
Gyeongnam	-
Jeju	-
Practice of toothbrushing practice after dinner or before going to bed in patients with Depression (physician diagnosis)
City and province	Crude rate(%)
	2022
Median(Si-Gun-Gu)	-
Overall	-
Seoul	-
Busan	-
Daegu	-
Incheon	-
Gwangju	-
Daejeon	-
Ulsan	-
Sejong	-
Gyeonggi	-
Gangwon	-
Chungbuk	-
Chungnam	-
Jeonbuk	-
Jeonnam	-
Gyeongbuk	-
Gyeongnam	-
Jeju	-
Practice of toothbrushing practice after dinner or before going to bed in patients with Depression (symptom experience)
City and province	Crude rate(%)
	2022
Median(Si-Gun-Gu)	0.927195
Overall	0.930454
Seoul	0.927115
Busan	0.924155
Daegu	0.91935
Incheon	0.924823
Gwangju	0.942399
Daejeon	0.925559
Ulsan	0.943238
Sejong	0.973567
Gyeonggi	0.94059
Gangwon	0.931575
Chungbuk	0.944425
Chungnam	0.941487
Jeonbuk	0.904091
Jeonnam	0.906725
Gyeongbuk	0.912787
Gyeongnam	0.935624
Jeju	0.933348
Practice of toothbrushing practice after dinner or before going to bed in patients with Prevalence of depressive symptoms (PHQ-9)
City and province	Crude rate(%)
	2022
Median(Si-Gun-Gu)	0.898599
Overall	0.900367
Seoul	0.887287
Busan	0.883911
Daegu	0.883107
Incheon	0.907022
Gwangju	0.929962
Daejeon	0.890526
Ulsan	0.933565
Sejong	0.947586
Gyeonggi	0.9182
Gangwon	0.900494
Chungbuk	0.905985
Chungnam	0.904368
Jeonbuk	0.867319
Jeonnam	0.879521
Gyeongbuk	0.879016
Gyeongnam	0.909589
Jeju	0.896259
Practice of toothbrushing practice after dinner or before going to bed in patients with Cancer
City and province	Crude rate(%)
	2022
Median(Si-Gun-Gu)	-
Overall	-
Seoul	-
Busan	-
Daegu	-
Incheon	-
Gwangju	-
Daejeon	-
Ulsan	-
Sejong	-
Gyeonggi	-
Gangwon	-
Chungbuk	-
Chungnam	-
Jeonbuk	-
Jeonnam	-
Gyeongbuk	-
Gyeongnam	-
Jeju	-
Practice of toothbrushing practice after dinner or before going to bed in General population
City and province	Crude rate(%)
	2022
Median(Si-Gun-Gu)	0.951924
Overall	0.956417
Seoul	0.963587
Busan	0.954137
Daegu	0.961319
Incheon	0.953132
Gwangju	0.953034
Daejeon	0.967564
Ulsan	0.951305
Sejong	0.979845
Gyeonggi	0.957074
Gangwon	0.952054
Chungbuk	0.952145
Chungnam	0.957785
Jeonbuk	0.947306
Jeonnam	0.949214
Gyeongbuk	0.940077
Gyeongnam	0.956749
Jeju	0.950109
