# Supplementary material for: Comparative analysis of oral health behaviour and utilisation of oral health care services in the general population and among patients with non-communicable diseases in Korea: a repeated cross-sectional survey conducted from 2008 to 2022
Source: PLoS One. 2025 Apr 22;20(4):e0321816. doi: 10.1371/journal.pone.0321816 (PMC12013916; doi:10.1371/journal.pone.0321816)
Supplement: Supplementary File 4 — (XLSX) [file pone.0321816.s004.xlsx]

## Sheet: Dental floss &inderdental brush
Dental floss and interdental brush usage rates in patients with Hypertension
City and province	Crude rate(%)
	2008	2009	2010	2011	2012	2013	2014	2015	2016	2017	2018	2019	2020	2021	2022	APC1	p-value	APC2	p-value	APC3	p-value	AAPC	p-value
Median(Si-Gun-Gu)	0.0806487	-	-	0.132905	-	0.162301	-	-	-	-	-	-	-	-	-	15.112	0.082029	-	-	-	-	-	-
Overall	0.122892	-	-	0.185992	-	0.218439	-	-	-	-	-	-	-	-	-	12.3343	0.086994	-	-	-	-	-	-
Seoul	0.17539	-	-	0.269587	-	0.285912	-	-	-	-	-	-	-	-	-	10.7269	0.191772	-	-	-	-	-	-
Busan	0.101972	-	-	0.172929	-	0.202716	-	-	-	-	-	-	-	-	-	15.106	0.117633	-	-	-	-	-	-
Daegu	0.128336	-	-	0.192344	-	0.254626	-	-	-	-	-	-	-	-	-	14.7556	0.008512	-	-	-	-	-	-
Incheon	0.122098	-	-	0.178941	-	0.20921	-	-	-	-	-	-	-	-	-	11.5443	0.079761	-	-	-	-	-	-
Gwangju	0.153544	-	-	0.211675	-	0.265794	-	-	-	-	-	-	-	-	-	11.5263	0.011028	-	-	-	-	-	-
Daejeon	0.0999749	-	-	0.165718	-	0.181574	-	-	-	-	-	-	-	-	-	13.1619	0.169005	-	-	-	-	-	-
Ulsan	0.102303	-	-	0.122904	-	0.195581	-	-	-	-	-	-	-	-	-	13.3423	0.226971	-	-	-	-	-	-
Sejong	-	-	-	-	-	0.169311	-	-	-	-	-	-	-	-	-	-	-	-	-	-	-	-	-
Gyeonggi	0.151972	-	-	0.217836	-	0.262725	-	-	-	-	-	-	-	-	-	11.6823	0.041503	-	-	-	-	-	-
Gangwon	0.098239	-	-	0.140919	-	0.153388	-	-	-	-	-	-	-	-	-	9.5963	0.14997	-	-	-	-	-	-
Chungbuk	0.0519588	-	-	0.108449	-	0.145222	-	-	-	-	-	-	-	-	-	23.1385	0.08015	-	-	-	-	-	-
Chungnam	0.0728555	-	-	0.127434	-	0.160894	-	-	-	-	-	-	-	-	-	17.383	0.07136	-	-	-	-	-	-
Jeonbuk	0.108659	-	-	0.113157	-	0.184433	-	-	-	-	-	-	-	-	-	10.23	0.367267	-	-	-	-	-	-
Jeonnam	0.0537604	-	-	0.0906688	-	0.0993302	-	-	-	-	-	-	-	-	-	13.3591	0.178235	-	-	-	-	-	-
Gyeongbuk	0.0578844	-	-	0.107478	-	0.141854	-	-	-	-	-	-	-	-	-	19.8481	0.060046	-	-	-	-	-	-
Gyeongnam	0.0778026	-	-	0.139633	-	0.156291	-	-	-	-	-	-	-	-	-	15.382	0.167447	-	-	-	-	-	-
Jeju	0.0356898	-	-	0.157052	-	0.196741	-	-	-	-	-	-	-	-	-	42.1703	0.181662	-	-	-	-	-	-
Dental floss and interdental brush usage rates in patients with Diabetes mellitus
City and province	Crude rate(%)
	2008	2009	2010	2011	2012	2013	2014	2015	2016	2017	2018	2019	2020	2021	2022	APC1	p-value	APC2	p-value	APC3	p-value	AAPC	p-value
Median(Si-Gun-Gu)	0.0683559	-	-	0.115675	-	0.147605	-	-	-	-	-	-	-	-	-	17.0366	0.062019	-	-	-	-	-	-
Overall	0.100726	-	-	0.156438	-	0.194949	-	-	-	-	-	-	-	-	-	14.1826	0.043697	-	-	-	-	-	-
Seoul	0.133411	-	-	0.21725	-	0.26554	-	-	-	-	-	-	-	-	-	15.0927	0.075669	-	-	-	-	-	-
Busan	0.0683317	-	-	0.172531	-	0.190963	-	-	-	-	-	-	-	-	-	23.9638	0.204787	-	-	-	-	-	-
Daegu	0.0897997	-	-	0.167096	-	0.265846	-	-	-	-	-	-	-	-	-	24.0971	0.021515	-	-	-	-	-	-
Incheon	0.113969	-	-	0.118543	-	0.163675	-	-	-	-	-	-	-	-	-	7.0495	0.337633	-	-	-	-	-	-
Gwangju	0.152543	-	-	0.185632	-	0.233192	-	-	-	-	-	-	-	-	-	8.6128	0.099373	-	-	-	-	-	-
Daejeon	0.12108	-	-	0.157661	-	0.199299	-	-	-	-	-	-	-	-	-	10.37	0.046536	-	-	-	-	-	-
Ulsan	0.0566604	-	-	0.0821933	-	0.151367	-	-	-	-	-	-	-	-	-	20.8081	0.165677	-	-	-	-	-	-
Sejong	-	-	-	-	-	0.113495	-	-	-	-	-	-	-	-	-	-	-	-	-	-	-	-	-
Gyeonggi	0.126802	-	-	0.174994	-	0.217269	-	-	-	-	-	-	-	-	-	11.3068	0.00112	-	-	-	-	-	-
Gangwon	0.0823106	-	-	0.125284	-	0.133367	-	-	-	-	-	-	-	-	-	10.5375	0.184933	-	-	-	-	-	-
Chungbuk	0.0364845	-	-	0.12582	-	0.131894	-	-	-	-	-	-	-	-	-	31.2993	0.240054	-	-	-	-	-	-
Chungnam	0.0775364	-	-	0.108956	-	0.143078	-	-	-	-	-	-	-	-	-	12.8019	0.034944	-	-	-	-	-	-
Jeonbuk	0.079588	-	-	0.0730985	-	0.197375	-	-	-	-	-	-	-	-	-	17.7739	0.459707	-	-	-	-	-	-
Jeonnam	0.0457485	-	-	0.0917129	-	0.103861	-	-	-	-	-	-	-	-	-	18.354	0.171137	-	-	-	-	-	-
Gyeongbuk	0.0635442	-	-	0.101753	-	0.11069	-	-	-	-	-	-	-	-	-	12.0417	0.16907	-	-	-	-	-	-
Gyeongnam	0.0718951	-	-	0.134543	-	0.133755	-	-	-	-	-	-	-	-	-	13.9933	0.266706	-	-	-	-	-	-
Jeju	0.0313978	-	-	0.185996	-	0.113694	-	-	-	-	-	-	-	-	-	33.2468	0.430436	-	-	-	-	-	-
Dental floss and interdental brush usage rates in patients with Dyslipidaemia
City and province	Crude rate(%)
	2008	2009	2010	2011	2012	2013	2014	2015	2016	2017	2018	2019	2020	2021	2022	APC1	p-value	APC2	p-value	APC3	p-value	AAPC	p-value
Median(Si-Gun-Gu)	-	-	-	0.222137	-	0.258916	-	-	-	-	-	-	-	-	-	8.0123	-	-	-	-	-	-	-
Overall	-	-	-	0.282624	-	0.3202	-	-	-	-	-	-	-	-	-	6.3364	-	-	-	-	-	-	-
Seoul	-	-	-	0.348712	-	0.380237	-	-	-	-	-	-	-	-	-	4.3468	-	-	-	-	-	-	-
Busan	-	-	-	0.281137	-	0.307313	-	-	-	-	-	-	-	-	-	4.524	-	-	-	-	-	-	-
Daegu	-	-	-	0.29054	-	0.340282	-	-	-	-	-	-	-	-	-	8.0919	-	-	-	-	-	-	-
Incheon	-	-	-	0.275008	-	0.322611	-	-	-	-	-	-	-	-	-	8.3764	-	-	-	-	-	-	-
Gwangju	-	-	-	0.309171	-	0.362843	-	-	-	-	-	-	-	-	-	8.3862	-	-	-	-	-	-	-
Daejeon	-	-	-	0.257516	-	0.318526	-	-	-	-	-	-	-	-	-	11.1951	-	-	-	-	-	-	-
Ulsan	-	-	-	0.269505	-	0.257387	-	-	-	-	-	-	-	-	-	-2.4371	-	-	-	-	-	-	-
Sejong	-	-	-	-	-	0.274618	-	-	-	-	-	-	-	-	-	-	-	-	-	-	-	-	-
Gyeonggi	-	-	-	0.30725	-	0.342332	-	-	-	-	-	-	-	-	-	5.5465	-	-	-	-	-	-	-
Gangwon	-	-	-	0.221988	-	0.252541	-	-	-	-	-	-	-	-	-	6.7539	-	-	-	-	-	-	-
Chungbuk	-	-	-	0.206852	-	0.209335	-	-	-	-	-	-	-	-	-	0.4819	-	-	-	-	-	-	-
Chungnam	-	-	-	0.247257	-	0.212927	-	-	-	-	-	-	-	-	-	-7.1373	-	-	-	-	-	-	-
Jeonbuk	-	-	-	0.166832	-	0.282218	-	-	-	-	-	-	-	-	-	29.947	-	-	-	-	-	-	-
Jeonnam	-	-	-	0.167513	-	0.207416	-	-	-	-	-	-	-	-	-	11.0019	-	-	-	-	-	-	-
Gyeongbuk	-	-	-	0.173302	-	0.249977	-	-	-	-	-	-	-	-	-	20.2118	-	-	-	-	-	-	-
Gyeongnam	-	-	-	0.211526	-	0.297455	-	-	-	-	-	-	-	-	-	18.3615	-	-	-	-	-	-	-
Jeju	-	-	-	0.246532	-	0.259502	-	-	-	-	-	-	-	-	-	2.5978	-	-	-	-	-	-	-
Dental floss and interdental brush usage rates in patients with Stroke
City and province	Crude rate(%)
	2008	2009	2010	2011	2012	2013	2014	2015	2016	2017	2018	2019	2020	2021	2022	APC1	p-value	APC2	p-value	APC3	p-value	AAPC	p-value
Median(Si-Gun-Gu)	0	-	-	0.0472904	-	0.0843715	-	-	-	-	-	-	-	-	-	-	-	-	-	-	-	-	-
Overall	0.0633989	-	-	0.0976479	-	0.12857	-	-	-	-	-	-	-	-	-	15.4476	0.011943	-	-	-	-	-	-
Seoul	0.109453	-	-	0.187846	-	0.189051	-	-	-	-	-	-	-	-	-	12.2697	0.254807	-	-	-	-	-	-
Busan	0.0229829	-	-	0.0832741	-	0.143891	-	-	-	-	-	-	-	-	-	45.0159	0.071044	-	-	-	-	-	-
Daegu	0.0665865	-	-	0.0895689	-	0.15024	-	-	-	-	-	-	-	-	-	16.9094	0.170789	-	-	-	-	-	-
Incheon	0.0568257	-	-	0.0803701	-	0.0636067	-	-	-	-	-	-	-	-	-	3.072	0.708569	-	-	-	-	-	-
Gwangju	0.127048	-	-	0.0720186	-	0.139434	-	-	-	-	-	-	-	-	-	0.1698	0.992375	-	-	-	-	-	-
Daejeon	0.0545896	-	-	0.179682	-	0.144023	-	-	-	-	-	-	-	-	-	23.1828	0.373478	-	-	-	-	-	-
Ulsan	0	-	-	0.0191375	-	0.199549	-	-	-	-	-	-	-	-	-	-	-	-	-	-	-	-	-
Sejong	-	-	-	-	-	0	-	-	-	-	-	-	-	-	-	-	-	-	-	-	-	-	-
Gyeonggi	0.0785811	-	-	0.109271	-	0.163337	-	-	-	-	-	-	-	-	-	15.2456	0.113982	-	-	-	-	-	-
Gangwon	0.0224119	-	-	0.0705915	-	0.0953551	-	-	-	-	-	-	-	-	-	35.0267	0.139724	-	-	-	-	-	-
Chungbuk	0.0306083	-	-	0.0624397	-	0.0892705	-	-	-	-	-	-	-	-	-	23.6789	0.041149	-	-	-	-	-	-
Chungnam	0.0254615	-	-	0.0733588	-	0.0492549	-	-	-	-	-	-	-	-	-	16.435	0.50007	-	-	-	-	-	-
Jeonbuk	0.0506345	-	-	0.0805221	-	0.100693	-	-	-	-	-	-	-	-	-	14.8027	0.055194	-	-	-	-	-	-
Jeonnam	0.0545275	-	-	0.0336183	-	0.0443816	-	-	-	-	-	-	-	-	-	-5.2343	0.619971	-	-	-	-	-	-
Gyeongbuk	0.0418129	-	-	0.0510437	-	0.0584606	-	-	-	-	-	-	-	-	-	6.6698	0.001105	-	-	-	-	-	-
Gyeongnam	0.0158605	-	-	0.0333274	-	0.0943818	-	-	-	-	-	-	-	-	-	41.2319	0.13996	-	-	-	-	-	-
Jeju	0	-	-	0.0655446	-	0.150269	-	-	-	-	-	-	-	-	-	-	-	-	-	-	-	-	-
Dental floss and interdental brush usage rates in patients with Myocardial infarction
City and province	Crude rate(%)
	2008	2009	2010	2011	2012	2013	2014	2015	2016	2017	2018	2019	2020	2021	2022	APC1	p-value	APC2	p-value	APC3	p-value	AAPC	p-value
Median(Si-Gun-Gu)	0	-	-	0.0927039	-	0.128421	-	-	-	-	-	-	-	-	-	-	-	-	-	-	-	-	-
Overall	0.115611	-	-	0.172011	-	0.178682	-	-	-	-	-	-	-	-	-	9.4476	0.207127	-	-	-	-	-	-
Seoul	0.136678	-	-	0.302188	-	0.234569	-	-	-	-	-	-	-	-	-	12.7725	0.461147	-	-	-	-	-	-
Busan	0.0475676	-	-	0.118342	-	0.129794	-	-	-	-	-	-	-	-	-	23.0236	0.203963	-	-	-	-	-	-
Daegu	0.0776382	-	-	0.203678	-	0.146615	-	-	-	-	-	-	-	-	-	15.2621	0.477772	-	-	-	-	-	-
Incheon	0.10443	-	-	0.17896	-	0.168089	-	-	-	-	-	-	-	-	-	10.8083	0.328275	-	-	-	-	-	-
Gwangju	0.325226	-	-	0.145675	-	0.276287	-	-	-	-	-	-	-	-	-	-4.9876	0.802999	-	-	-	-	-	-
Daejeon	0.129354	-	-	0.167635	-	0.139104	-	-	-	-	-	-	-	-	-	2.0921	0.750024	-	-	-	-	-	-
Ulsan	0	-	-	0	-	0.193387	-	-	-	-	-	-	-	-	-	-	-	-	-	-	-	-	-
Sejong	-	-	-	-	-	0.0574217	-	-	-	-	-	-	-	-	-	-	-	-	-	-	-	-	-
Gyeonggi	0.16412	-	-	0.170428	-	0.233373	-	-	-	-	-	-	-	-	-	6.7837	0.347238	-	-	-	-	-	-
Gangwon	0.0650453	-	-	0.122023	-	0.148394	-	-	-	-	-	-	-	-	-	18.3105	0.115998	-	-	-	-	-	-
Chungbuk	0.177793	-	-	0.134498	-	0.124732	-	-	-	-	-	-	-	-	-	-7.0013	0.141275	-	-	-	-	-	-
Chungnam	0.040528	-	-	0.159323	-	0.202909	-	-	-	-	-	-	-	-	-	39.1436	0.1696	-	-	-	-	-	-
Jeonbuk	0.102055	-	-	0.0845423	-	0.0694458	-	-	-	-	-	-	-	-	-	-7.3925	0.097833	-	-	-	-	-	-
Jeonnam	0.108536	-	-	0.0461004	-	0.0892617	-	-	-	-	-	-	-	-	-	-5.8277	0.782543	-	-	-	-	-	-
Gyeongbuk	0.0468434	-	-	0.0807267	-	0.1275	-	-	-	-	-	-	-	-	-	22.0037	0.041398	-	-	-	-	-	-
Gyeongnam	0.0603917	-	-	0.0797662	-	0.0993303	-	-	-	-	-	-	-	-	-	10.4971	0.018575	-	-	-	-	-	-
Jeju	0.0373679	-	-	0.0773562	-	0.216339	-	-	-	-	-	-	-	-	-	41.1002	0.135191	-	-	-	-	-	-
Dental floss and interdental brush usage rates in patients with Angina pectoris
City and province	Crude rate(%)
	2008	2009	2010	2011	2012	2013	2014	2015	2016	2017	2018	2019	2020	2021	2022	APC1	p-value	APC2	p-value	APC3	p-value	AAPC	p-value
Median(Si-Gun-Gu)	0.0519332	-	-	0.120813	-	0.163124	-	-	-	-	-	-	-	-	-	26.1986	0.098377	-	-	-	-	-	-
Overall	0.12449	-	-	0.181101	-	0.213409	-	-	-	-	-	-	-	-	-	11.5846	0.070667	-	-	-	-	-	-
Seoul	0.150528	-	-	0.331395	-	0.288674	-	-	-	-	-	-	-	-	-	15.0542	0.363567	-	-	-	-	-	-
Busan	0.0490433	-	-	0.202802	-	0.209525	-	-	-	-	-	-	-	-	-	35.7282	0.247154	-	-	-	-	-	-
Daegu	0.0774348	-	-	0.0814769	-	0.240802	-	-	-	-	-	-	-	-	-	23.5549	0.381506	-	-	-	-	-	-
Incheon	0.0920461	-	-	0.105158	-	0.235487	-	-	-	-	-	-	-	-	-	19.2713	0.323401	-	-	-	-	-	-
Gwangju	0.29251	-	-	0.214299	-	0.290499	-	-	-	-	-	-	-	-	-	-1.0113	0.908459	-	-	-	-	-	-
Daejeon	0.146717	-	-	0.198249	-	0.17083	-	-	-	-	-	-	-	-	-	3.6341	0.58777	-	-	-	-	-	-
Ulsan	0.068533	-	-	0.0566451	-	0.0997321	-	-	-	-	-	-	-	-	-	6.5374	0.623465	-	-	-	-	-	-
Sejong	-	-	-	-	-	0.14677	-	-	-	-	-	-	-	-	-	-	-	-	-	-	-	-	-
Gyeonggi	0.176317	-	-	0.216426	-	0.243392	-	-	-	-	-	-	-	-	-	6.6958	0.025166	-	-	-	-	-	-
Gangwon	0.135154	-	-	0.132748	-	0.180138	-	-	-	-	-	-	-	-	-	5.4009	0.434383	-	-	-	-	-	-
Chungbuk	0.0309152	-	-	0.107371	-	0.175085	-	-	-	-	-	-	-	-	-	42.1102	0.082257	-	-	-	-	-	-
Chungnam	0.0519664	-	-	0.0735854	-	0.107611	-	-	-	-	-	-	-	-	-	15.4794	0.08588	-	-	-	-	-	-
Jeonbuk	0.163069	-	-	0.0740692	-	0.182457	-	-	-	-	-	-	-	-	-	-0.0471	0.998463	-	-	-	-	-	-
Jeonnam	0.182963	-	-	0.0690262	-	0.127468	-	-	-	-	-	-	-	-	-	-8.877	0.685084	-	-	-	-	-	-
Gyeongbuk	0.0175228	-	-	0.066538	-	0.170524	-	-	-	-	-	-	-	-	-	56.7213	0.01177	-	-	-	-	-	-
Gyeongnam	0.0348324	-	-	0.0968324	-	0.111163	-	-	-	-	-	-	-	-	-	27.0535	0.192013	-	-	-	-	-	-
Jeju	0.0678637	-	-	0.196981	-	0.202886	-	-	-	-	-	-	-	-	-	25.7924	0.244816	-	-	-	-	-	-
Dental floss and interdental brush usage rates in patients with MI and angina pectoris
City and province	Crude rate(%)
	2008	2009	2010	2011	2012	2013	2014	2015	2016	2017	2018	2019	2020	2021	2022	APC1	p-value	APC2	p-value	APC3	p-value	AAPC	p-value
Median(Si-Gun-Gu)	-	-	-	-	-	-	-	-	-	-	-	-	-	-	-	-	-	-	-	-	-	-	-
Overall	-	-	-	-	-	-	-	-	-	-	-	-	-	-	-	-	-	-	-	-	-	-	-
Seoul	-	-	-	-	-	-	-	-	-	-	-	-	-	-	-	-	-	-	-	-	-	-	-
Busan	-	-	-	-	-	-	-	-	-	-	-	-	-	-	-	-	-	-	-	-	-	-	-
Daegu	-	-	-	-	-	-	-	-	-	-	-	-	-	-	-	-	-	-	-	-	-	-	-
Incheon	-	-	-	-	-	-	-	-	-	-	-	-	-	-	-	-	-	-	-	-	-	-	-
Gwangju	-	-	-	-	-	-	-	-	-	-	-	-	-	-	-	-	-	-	-	-	-	-	-
Daejeon	-	-	-	-	-	-	-	-	-	-	-	-	-	-	-	-	-	-	-	-	-	-	-
Ulsan	-	-	-	-	-	-	-	-	-	-	-	-	-	-	-	-	-	-	-	-	-	-	-
Sejong	-	-	-	-	-	-	-	-	-	-	-	-	-	-	-	-	-	-	-	-	-	-	-
Gyeonggi	-	-	-	-	-	-	-	-	-	-	-	-	-	-	-	-	-	-	-	-	-	-	-
Gangwon	-	-	-	-	-	-	-	-	-	-	-	-	-	-	-	-	-	-	-	-	-	-	-
Chungbuk	-	-	-	-	-	-	-	-	-	-	-	-	-	-	-	-	-	-	-	-	-	-	-
Chungnam	-	-	-	-	-	-	-	-	-	-	-	-	-	-	-	-	-	-	-	-	-	-	-
Jeonbuk	-	-	-	-	-	-	-	-	-	-	-	-	-	-	-	-	-	-	-	-	-	-	-
Jeonnam	-	-	-	-	-	-	-	-	-	-	-	-	-	-	-	-	-	-	-	-	-	-	-
Gyeongbuk	-	-	-	-	-	-	-	-	-	-	-	-	-	-	-	-	-	-	-	-	-	-	-
Gyeongnam	-	-	-	-	-	-	-	-	-	-	-	-	-	-	-	-	-	-	-	-	-	-	-
Jeju	-	-	-	-	-	-	-	-	-	-	-	-	-	-	-	-	-	-	-	-	-	-	-
Dental floss and interdental brush usage rates in patients with Arthritis
City and province	Crude rate(%)
	2008	2009	2010	2011	2012	2013	2014	2015	2016	2017	2018	2019	2020	2021	2022	APC1	p-value	APC2	p-value	APC3	p-value	AAPC	p-value
Median(Si-Gun-Gu)	0.0574158	-	-	0.0960328	-	0.145671	-	-	-	-	-	-	-	-	-	20.5601	0.033364	-	-	-	-	-	-
Overall	0.0963997	-	-	0.149524	-	0.203577	-	-	-	-	-	-	-	-	-	16.2528	0.005757	-	-	-	-	-	-
Seoul	0.158514	-	-	0.265962	-	0.332217	-	-	-	-	-	-	-	-	-	16.0863	0.070572	-	-	-	-	-	-
Busan	0.079776	-	-	0.156635	-	0.184268	-	-	-	-	-	-	-	-	-	18.6696	0.145307	-	-	-	-	-	-
Daegu	0.0789599	-	-	0.196963	-	0.241522	-	-	-	-	-	-	-	-	-	25.8937	0.149696	-	-	-	-	-	-
Incheon	0.143691	-	-	0.134367	-	0.225453	-	-	-	-	-	-	-	-	-	8.363	0.488345	-	-	-	-	-	-
Gwangju	0.170787	-	-	0.181445	-	0.192546	-	-	-	-	-	-	-	-	-	2.4075	0.095528	-	-	-	-	-	-
Daejeon	0.0904283	-	-	0.149749	-	0.196481	-	-	-	-	-	-	-	-	-	16.9779	0.040509	-	-	-	-	-	-
Ulsan	0.0514127	-	-	0.116652	-	0.171486	-	-	-	-	-	-	-	-	-	27.7259	0.061729	-	-	-	-	-	-
Sejong	-	-	-	-	-	0.13051	-	-	-	-	-	-	-	-	-	-	-	-	-	-	-	-	-
Gyeonggi	0.127616	-	-	0.178963	-	0.232279	-	-	-	-	-	-	-	-	-	12.5668	0.026298	-	-	-	-	-	-
Gangwon	0.0811361	-	-	0.103298	-	0.129876	-	-	-	-	-	-	-	-	-	9.7978	0.06738	-	-	-	-	-	-
Chungbuk	0.0296962	-	-	0.106094	-	0.13244	-	-	-	-	-	-	-	-	-	35.8178	0.17255	-	-	-	-	-	-
Chungnam	0.0491464	-	-	0.0699187	-	0.148587	-	-	-	-	-	-	-	-	-	23.8934	0.203144	-	-	-	-	-	-
Jeonbuk	0.083524	-	-	0.0799796	-	0.165882	-	-	-	-	-	-	-	-	-	13.2237	0.444599	-	-	-	-	-	-
Jeonnam	0.0301991	-	-	0.0470559	-	0.0675156	-	-	-	-	-	-	-	-	-	17.6514	0.037475	-	-	-	-	-	-
Gyeongbuk	0.0452189	-	-	0.0691424	-	0.12407	-	-	-	-	-	-	-	-	-	21.8923	0.130588	-	-	-	-	-	-
Gyeongnam	0.0451258	-	-	0.0954485	-	0.133685	-	-	-	-	-	-	-	-	-	24.6912	0.060638	-	-	-	-	-	-
Jeju	0.0455167	-	-	0.102718	-	0.12208	-	-	-	-	-	-	-	-	-	22.2488	0.156293	-	-	-	-	-	-
Dental floss and interdental brush usage rates in patients with Osteoporosis
City and province	Crude rate(%)
	2008	2009	2010	2011	2012	2013	2014	2015	2016	2017	2018	2019	2020	2021	2022	APC1	p-value	APC2	p-value	APC3	p-value	AAPC	p-value
Median(Si-Gun-Gu)	0.0558098	-	-	0.115202	-	0.15019	-	-	-	-	-	-	-	-	-	22.1935	0.092298	-	-	-	-	-	-
Overall	0.104029	-	-	0.177519	-	0.2228	-	-	-	-	-	-	-	-	-	16.7254	0.074451	-	-	-	-	-	-
Seoul	0.154691	-	-	0.324472	-	0.375264	-	-	-	-	-	-	-	-	-	19.9798	0.161495	-	-	-	-	-	-
Busan	0.121734	-	-	0.187836	-	0.197082	-	-	-	-	-	-	-	-	-	10.4784	0.203733	-	-	-	-	-	-
Daegu	0.0983759	-	-	0.18462	-	0.230862	-	-	-	-	-	-	-	-	-	19.0856	0.099616	-	-	-	-	-	-
Incheon	0.113577	-	-	0.130407	-	0.223313	-	-	-	-	-	-	-	-	-	13.5481	0.288274	-	-	-	-	-	-
Gwangju	0.129773	-	-	0.173743	-	0.226294	-	-	-	-	-	-	-	-	-	11.5765	0.053226	-	-	-	-	-	-
Daejeon	0.118725	-	-	0.192422	-	0.236099	-	-	-	-	-	-	-	-	-	14.8801	0.070359	-	-	-	-	-	-
Ulsan	0.0565953	-	-	0.131662	-	0.177456	-	-	-	-	-	-	-	-	-	25.9642	0.099677	-	-	-	-	-	-
Sejong	-	-	-	-	-	0.258963	-	-	-	-	-	-	-	-	-	-	-	-	-	-	-	-	-
Gyeonggi	0.151885	-	-	0.216632	-	0.281798	-	-	-	-	-	-	-	-	-	13.1129	0.017422	-	-	-	-	-	-
Gangwon	0.0473936	-	-	0.125401	-	0.168503	-	-	-	-	-	-	-	-	-	29.8857	0.115414	-	-	-	-	-	-
Chungbuk	0.0319002	-	-	0.140755	-	0.123823	-	-	-	-	-	-	-	-	-	33.4489	0.309971	-	-	-	-	-	-
Chungnam	0.0387824	-	-	0.0937916	-	0.130388	-	-	-	-	-	-	-	-	-	27.7539	0.092548	-	-	-	-	-	-
Jeonbuk	0.0693811	-	-	0.0752283	-	0.125292	-	-	-	-	-	-	-	-	-	11.8125	0.323786	-	-	-	-	-	-
Jeonnam	0.0307681	-	-	0.0577738	-	0.0710358	-	-	-	-	-	-	-	-	-	18.4285	0.109761	-	-	-	-	-	-
Gyeongbuk	0.0441386	-	-	0.0801638	-	0.130389	-	-	-	-	-	-	-	-	-	24.0229	0.035121	-	-	-	-	-	-
Gyeongnam	0.0692896	-	-	0.0889925	-	0.119977	-	-	-	-	-	-	-	-	-	11.4758	0.102606	-	-	-	-	-	-
Jeju	0.0191674	-	-	0.0836851	-	0.138922	-	-	-	-	-	-	-	-	-	50.0353	0.103628	-	-	-	-	-	-
Dental floss and interdental brush usage rates in patients with Asthma
City and province	Crude rate(%)
	2008	2009	2010	2011	2012	2013	2014	2015	2016	2017	2018	2019	2020	2021	2022	APC1	p-value	APC2	p-value	APC3	p-value	AAPC	p-value
Median(Si-Gun-Gu)	0.0806493	-	-	0.147268	-	0.183865	-	-	-	-	-	-	-	-	-	18.1549	0.089583	-	-	-	-	-	-
Overall	0.146454	-	-	0.218631	-	0.254049	-	-	-	-	-	-	-	-	-	11.9265	0.093614	-	-	-	-	-	-
Seoul	0.250958	-	-	0.311856	-	0.338232	-	-	-	-	-	-	-	-	-	6.2415	0.092782	-	-	-	-	-	-
Busan	0.100759	-	-	0.183557	-	0.2588	-	-	-	-	-	-	-	-	-	20.8352	0.026655	-	-	-	-	-	-
Daegu	0.0787287	-	-	0.182882	-	0.287975	-	-	-	-	-	-	-	-	-	29.7429	0.035585	-	-	-	-	-	-
Incheon	0.155248	-	-	0.248287	-	0.190337	-	-	-	-	-	-	-	-	-	5.1138	0.642499	-	-	-	-	-	-
Gwangju	0.15195	-	-	0.194907	-	0.326255	-	-	-	-	-	-	-	-	-	15.8483	0.199066	-	-	-	-	-	-
Daejeon	0.182175	-	-	0.282124	-	0.214402	-	-	-	-	-	-	-	-	-	4.2227	0.688424	-	-	-	-	-	-
Ulsan	0.0925504	-	-	0.181727	-	0.166162	-	-	-	-	-	-	-	-	-	13.2467	0.340833	-	-	-	-	-	-
Sejong	-	-	-	-	-	0.174919	-	-	-	-	-	-	-	-	-	-	-	-	-	-	-	-	-
Gyeonggi	0.153621	-	-	0.249689	-	0.285157	-	-	-	-	-	-	-	-	-	13.4439	0.130625	-	-	-	-	-	-
Gangwon	0.115671	-	-	0.204282	-	0.153864	-	-	-	-	-	-	-	-	-	6.9354	0.592051	-	-	-	-	-	-
Chungbuk	0.100338	-	-	0.134958	-	0.17495	-	-	-	-	-	-	-	-	-	11.7378	0.04654	-	-	-	-	-	-
Chungnam	0.0813117	-	-	0.128625	-	0.181319	-	-	-	-	-	-	-	-	-	17.3934	0.015437	-	-	-	-	-	-
Jeonbuk	0.119673	-	-	0.134764	-	0.217386	-	-	-	-	-	-	-	-	-	11.8767	0.286255	-	-	-	-	-	-
Jeonnam	0.0732283	-	-	0.0918859	-	0.139246	-	-	-	-	-	-	-	-	-	13.2833	0.175792	-	-	-	-	-	-
Gyeongbuk	0.0693826	-	-	0.146275	-	0.161743	-	-	-	-	-	-	-	-	-	19.3566	0.188914	-	-	-	-	-	-
Gyeongnam	0.10353	-	-	0.136997	-	0.195213	-	-	-	-	-	-	-	-	-	13.0939	0.118383	-	-	-	-	-	-
Jeju	0.0122346	-	-	0.174811	-	0.210888	-	-	-	-	-	-	-	-	-	81.9653	0.223001	-	-	-	-	-	-
Dental floss and interdental brush usage rates in patients with Allergic rhinitis
City and province	Crude rate(%)
	2008	2009	2010	2011	2012	2013	2014	2015	2016	2017	2018	2019	2020	2021	2022	APC1	p-value	APC2	p-value	APC3	p-value	AAPC	p-value
Median(Si-Gun-Gu)	0.226651	-	-	0.294039	-	0.32677	-	-	-	-	-	-	-	-	-	7.6855	0.077259	-	-	-	-	-	-
Overall	0.255159	-	-	0.335801	-	0.365266	-	-	-	-	-	-	-	-	-	7.6078	0.118651	-	-	-	-	-	-
Seoul	0.292883	-	-	0.382832	-	0.404142	-	-	-	-	-	-	-	-	-	6.8467	0.161041	-	-	-	-	-	-
Busan	0.235661	-	-	0.297082	-	0.341241	-	-	-	-	-	-	-	-	-	7.6644	0.017815	-	-	-	-	-	-
Daegu	0.21915	-	-	0.343081	-	0.362215	-	-	-	-	-	-	-	-	-	11.0029	0.19785	-	-	-	-	-	-
Incheon	0.19644	-	-	0.320587	-	0.346784	-	-	-	-	-	-	-	-	-	12.5475	0.179902	-	-	-	-	-	-
Gwangju	0.272153	-	-	0.284097	-	0.372607	-	-	-	-	-	-	-	-	-	6.1099	0.326044	-	-	-	-	-	-
Daejeon	0.239224	-	-	0.315425	-	0.313956	-	-	-	-	-	-	-	-	-	5.923	0.266533	-	-	-	-	-	-
Ulsan	0.185453	-	-	0.289649	-	0.346807	-	-	-	-	-	-	-	-	-	13.6203	0.081523	-	-	-	-	-	-
Sejong	-	-	-	-	-	0.358813	-	-	-	-	-	-	-	-	-	-	-	-	-	-	-	-	-
Gyeonggi	0.284485	-	-	0.350336	-	0.385551	-	-	-	-	-	-	-	-	-	6.399	0.057945	-	-	-	-	-	-
Gangwon	0.234682	-	-	0.363773	-	0.388686	-	-	-	-	-	-	-	-	-	10.9995	0.18274	-	-	-	-	-	-
Chungbuk	0.203226	-	-	0.27208	-	0.278935	-	-	-	-	-	-	-	-	-	6.8526	0.21434	-	-	-	-	-	-
Chungnam	0.250468	-	-	0.313265	-	0.334347	-	-	-	-	-	-	-	-	-	6.1068	0.12311	-	-	-	-	-	-
Jeonbuk	0.189433	-	-	0.26852	-	0.341107	-	-	-	-	-	-	-	-	-	12.5242	0.001373	-	-	-	-	-	-
Jeonnam	0.216638	-	-	0.262178	-	0.288619	-	-	-	-	-	-	-	-	-	5.944	0.041475	-	-	-	-	-	-
Gyeongbuk	0.209298	-	-	0.277174	-	0.326353	-	-	-	-	-	-	-	-	-	9.3415	0.024269	-	-	-	-	-	-
Gyeongnam	0.23741	-	-	0.291681	-	0.326883	-	-	-	-	-	-	-	-	-	6.6934	0.034796	-	-	-	-	-	-
Jeju	0.155791	-	-	0.399333	-	0.284385	-	-	-	-	-	-	-	-	-	14.4625	0.492905	-	-	-	-	-	-
Dental floss and interdental brush usage rates in patients with Atopic dermatitis
City and province	Crude rate(%)
	2008	2009	2010	2011	2012	2013	2014	2015	2016	2017	2018	2019	2020	2021	2022	APC1	p-value	APC2	p-value	APC3	p-value	AAPC	p-value
Median(Si-Gun-Gu)	0.134477	-	-	0.263471	-	0.282332	-	-	-	-	-	-	-	-	-	16.7436	0.206051	-	-	-	-	-	-
Overall	0.209054	-	-	0.291479	-	0.311024	-	-	-	-	-	-	-	-	-	8.5376	0.160357	-	-	-	-	-	-
Seoul	0.275655	-	-	0.331352	-	0.370787	-	-	-	-	-	-	-	-	-	6.1064	0.01037	-	-	-	-	-	-
Busan	0.164827	-	-	0.260307	-	0.290353	-	-	-	-	-	-	-	-	-	12.2827	0.143275	-	-	-	-	-	-
Daegu	0.128571	-	-	0.316025	-	0.342367	-	-	-	-	-	-	-	-	-	22.5296	0.21363	-	-	-	-	-	-
Incheon	0.135472	-	-	0.280417	-	0.25221	-	-	-	-	-	-	-	-	-	14.3591	0.345456	-	-	-	-	-	-
Gwangju	0.237884	-	-	0.308736	-	0.287502	-	-	-	-	-	-	-	-	-	4.2892	0.427936	-	-	-	-	-	-
Daejeon	0.204177	-	-	0.217705	-	0.27396	-	-	-	-	-	-	-	-	-	5.7693	0.268933	-	-	-	-	-	-
Ulsan	0.0309437	-	-	0.240024	-	0.314943	-	-	-	-	-	-	-	-	-	61.7638	0.191721	-	-	-	-	-	-
Sejong	-	-	-	-	-	0.396835	-	-	-	-	-	-	-	-	-	-	-	-	-	-	-	-	-
Gyeonggi	0.227154	-	-	0.283218	-	0.303656	-	-	-	-	-	-	-	-	-	6.1419	0.109063	-	-	-	-	-	-
Gangwon	0.153367	-	-	0.301664	-	0.282704	-	-	-	-	-	-	-	-	-	14.0179	0.315337	-	-	-	-	-	-
Chungbuk	0.108303	-	-	0.237495	-	0.300908	-	-	-	-	-	-	-	-	-	23.3054	0.11705	-	-	-	-	-	-
Chungnam	0.0939229	-	-	0.282606	-	0.211326	-	-	-	-	-	-	-	-	-	19.4765	0.425736	-	-	-	-	-	-
Jeonbuk	0.178593	-	-	0.290853	-	0.287964	-	-	-	-	-	-	-	-	-	10.5606	0.27203	-	-	-	-	-	-
Jeonnam	0.213375	-	-	0.20676	-	0.227256	-	-	-	-	-	-	-	-	-	1.1035	0.602222	-	-	-	-	-	-
Gyeongbuk	0.156035	-	-	0.277122	-	0.26393	-	-	-	-	-	-	-	-	-	11.8537	0.308229	-	-	-	-	-	-
Gyeongnam	0.184709	-	-	0.285725	-	0.258343	-	-	-	-	-	-	-	-	-	7.5444	0.405453	-	-	-	-	-	-
Jeju	0.145218	-	-	0.226976	-	0.292674	-	-	-	-	-	-	-	-	-	15.1858	0.026823	-	-	-	-	-	-
Dental floss and interdental brush usage rates in patients with Cataracts
City and province	Crude rate(%)
	2008	2009	2010	2011	2012	2013	2014	2015	2016	2017	2018	2019	2020	2021	2022	APC1	p-value	APC2	p-value	APC3	p-value	AAPC	p-value
Median(Si-Gun-Gu)	0.0556368	-	-	0.0927202	-	0.110046	-	-	-	-	-	-	-	-	-	14.7648	0.106631	-	-	-	-	-	-
Overall	0.0965985	-	-	0.136444	-	0.174011	-	-	-	-	-	-	-	-	-	12.3598	0.015762	-	-	-	-	-	-
Seoul	0.142955	-	-	0.219198	-	0.288018	-	-	-	-	-	-	-	-	-	15.0487	0.006373	-	-	-	-	-	-
Busan	0.0909691	-	-	0.139423	-	0.157301	-	-	-	-	-	-	-	-	-	11.8081	0.123707	-	-	-	-	-	-
Daegu	0.103193	-	-	0.14698	-	0.176141	-	-	-	-	-	-	-	-	-	11.4106	0.04591	-	-	-	-	-	-
Incheon	0.117268	-	-	0.155785	-	0.165884	-	-	-	-	-	-	-	-	-	7.4666	0.153683	-	-	-	-	-	-
Gwangju	0.118552	-	-	0.116176	-	0.196654	-	-	-	-	-	-	-	-	-	9.6568	0.43374	-	-	-	-	-	-
Daejeon	0.108778	-	-	0.140352	-	0.205184	-	-	-	-	-	-	-	-	-	13.0823	0.149094	-	-	-	-	-	-
Ulsan	0.0460021	-	-	0.0982089	-	0.151062	-	-	-	-	-	-	-	-	-	26.9805	0.02619	-	-	-	-	-	-
Sejong	-	-	-	-	-	0.0658445	-	-	-	-	-	-	-	-	-	-	-	-	-	-	-	-	-
Gyeonggi	0.13708	-	-	0.172409	-	0.221469	-	-	-	-	-	-	-	-	-	9.864	0.09098	-	-	-	-	-	-
Gangwon	0.0463404	-	-	0.0898381	-	0.126108	-	-	-	-	-	-	-	-	-	22.5416	0.047435	-	-	-	-	-	-
Chungbuk	0.0387185	-	-	0.098175	-	0.101516	-	-	-	-	-	-	-	-	-	22.3052	0.236729	-	-	-	-	-	-
Chungnam	0.0455567	-	-	0.0716782	-	0.108314	-	-	-	-	-	-	-	-	-	18.4134	0.054863	-	-	-	-	-	-
Jeonbuk	0.0735495	-	-	0.066719	-	0.129678	-	-	-	-	-	-	-	-	-	10.6478	0.495292	-	-	-	-	-	-
Jeonnam	0.0415822	-	-	0.0558085	-	0.0549419	-	-	-	-	-	-	-	-	-	5.8916	0.295758	-	-	-	-	-	-
Gyeongbuk	0.0291868	-	-	0.0621514	-	0.0713028	-	-	-	-	-	-	-	-	-	20.314	0.170449	-	-	-	-	-	-
Gyeongnam	0.0437963	-	-	0.0766833	-	0.0763451	-	-	-	-	-	-	-	-	-	12.2329	0.273176	-	-	-	-	-	-
Jeju	0.0478751	-	-	0.0920022	-	0.0978283	-	-	-	-	-	-	-	-	-	16.0213	0.209195	-	-	-	-	-	-
Dental floss and interdental brush usage rates in patients with Depression (physician diagnosis)
City and province	Crude rate(%)
	2008	2009	2010	2011	2012	2013	2014	2015	2016	2017	2018	2019	2020	2021	2022	APC1	p-value	APC2	p-value	APC3	p-value	AAPC	p-value
Median(Si-Gun-Gu)	-	-	-	0.194288	-	0.229692	-	-	-	-	-	-	-	-	-	8.8837	-	-	-	-	-	-	-
Overall	-	-	-	0.273419	-	0.292042	-	-	-	-	-	-	-	-	-	3.4213	-	-	-	-	-	-	-
Seoul	-	-	-	0.364969	-	0.336911	-	-	-	-	-	-	-	-	-	-3.9121	-	-	-	-	-	-	-
Busan	-	-	-	0.227475	-	0.280962	-	-	-	-	-	-	-	-	-	11.2603	-	-	-	-	-	-	-
Daegu	-	-	-	0.283498	-	0.290911	-	-	-	-	-	-	-	-	-	1.4036	-	-	-	-	-	-	-
Incheon	-	-	-	0.238311	-	0.226705	-	-	-	-	-	-	-	-	-	-2.3383	-	-	-	-	-	-	-
Gwangju	-	-	-	0.237707	-	0.450276	-	-	-	-	-	-	-	-	-	37.5048	-	-	-	-	-	-	-
Daejeon	-	-	-	0.23888	-	0.308267	-	-	-	-	-	-	-	-	-	13.5211	-	-	-	-	-	-	-
Ulsan	-	-	-	0.161322	-	0.306574	-	-	-	-	-	-	-	-	-	38.0881	-	-	-	-	-	-	-
Sejong	-	-	-	-	-	0.220722	-	-	-	-	-	-	-	-	-	-	-	-	-	-	-	-	-
Gyeonggi	-	-	-	0.319619	-	0.326119	-	-	-	-	-	-	-	-	-	0.9331	-	-	-	-	-	-	-
Gangwon	-	-	-	0.23092	-	0.249499	-	-	-	-	-	-	-	-	-	3.823	-	-	-	-	-	-	-
Chungbuk	-	-	-	0.191883	-	0.239606	-	-	-	-	-	-	-	-	-	11.8034	-	-	-	-	-	-	-
Chungnam	-	-	-	0.20444	-	0.186819	-	-	-	-	-	-	-	-	-	-4.2573	-	-	-	-	-	-	-
Jeonbuk	-	-	-	0.190789	-	0.331315	-	-	-	-	-	-	-	-	-	31.6429	-	-	-	-	-	-	-
Jeonnam	-	-	-	0.10091	-	0.157583	-	-	-	-	-	-	-	-	-	25.0742	-	-	-	-	-	-	-
Gyeongbuk	-	-	-	0.192866	-	0.237645	-	-	-	-	-	-	-	-	-	11.0478	-	-	-	-	-	-	-
Gyeongnam	-	-	-	0.186373	-	0.201428	-	-	-	-	-	-	-	-	-	3.9541	-	-	-	-	-	-	-
Jeju	-	-	-	0.308321	-	0.25329	-	-	-	-	-	-	-	-	-	-9.3673	-	-	-	-	-	-	-
Dental floss and interdental brush usage rates in patients with Depression (symptom experience)
City and province	Crude rate(%)
	2008	2009	2010	2011	2012	2013	2014	2015	2016	2017	2018	2019	2020	2021	2022	APC1	p-value	APC2	p-value	APC3	p-value	AAPC	p-value
Median(Si-Gun-Gu)	0.136098	-	-	0.202118	-	0.231215	-	-	-	-	-	-	-	-	-	11.4046	0.103534	-	-	-	-	-	-
Overall	0.178798	-	-	0.266964	-	0.297216	-	-	-	-	-	-	-	-	-	10.9375	0.132326	-	-	-	-	-	-
Seoul	0.232655	-	-	0.32207	-	0.376298	-	-	-	-	-	-	-	-	-	10.1494	0.054473	-	-	-	-	-	-
Busan	0.162768	-	-	0.240549	-	0.257999	-	-	-	-	-	-	-	-	-	9.9529	0.172312	-	-	-	-	-	-
Daegu	0.148157	-	-	0.28843	-	0.327679	-	-	-	-	-	-	-	-	-	17.8349	0.162795	-	-	-	-	-	-
Incheon	0.155368	-	-	0.268698	-	0.289483	-	-	-	-	-	-	-	-	-	13.7998	0.193056	-	-	-	-	-	-
Gwangju	0.164193	-	-	0.287743	-	0.259622	-	-	-	-	-	-	-	-	-	10.4845	0.369212	-	-	-	-	-	-
Daejeon	0.161049	-	-	0.268981	-	0.29537	-	-	-	-	-	-	-	-	-	13.3217	0.169831	-	-	-	-	-	-
Ulsan	0.138647	-	-	0.260168	-	0.30559	-	-	-	-	-	-	-	-	-	17.5674	0.134873	-	-	-	-	-	-
Sejong	-	-	-	-	-	0.257594	-	-	-	-	-	-	-	-	-	-	-	-	-	-	-	-	-
Gyeonggi	0.215997	-	-	0.29347	-	0.30755	-	-	-	-	-	-	-	-	-	7.6145	0.177171	-	-	-	-	-	-
Gangwon	0.135056	-	-	0.189581	-	0.232657	-	-	-	-	-	-	-	-	-	11.5752	0.018925	-	-	-	-	-	-
Chungbuk	0.0874982	-	-	0.18077	-	0.215874	-	-	-	-	-	-	-	-	-	20.5379	0.142778	-	-	-	-	-	-
Chungnam	0.135422	-	-	0.171096	-	0.239234	-	-	-	-	-	-	-	-	-	11.7886	0.136305	-	-	-	-	-	-
Jeonbuk	0.124934	-	-	0.195788	-	0.262715	-	-	-	-	-	-	-	-	-	16.0511	0.003408	-	-	-	-	-	-
Jeonnam	0.114004	-	-	0.11089	-	0.177299	-	-	-	-	-	-	-	-	-	8.3657	0.438928	-	-	-	-	-	-
Gyeongbuk	0.109161	-	-	0.145707	-	0.217122	-	-	-	-	-	-	-	-	-	14.3998	0.128579	-	-	-	-	-	-
Gyeongnam	0.135931	-	-	0.21627	-	0.220167	-	-	-	-	-	-	-	-	-	10.6027	0.238713	-	-	-	-	-	-
Jeju	0.152908	-	-	0.251008	-	0.221102	-	-	-	-	-	-	-	-	-	8.4117	0.419426	-	-	-	-	-	-
Dental floss and interdental brush usage rates in patients with Prevalence of depressive symptoms (PHQ-9)
City and province	Crude rate(%)
	2008	2009	2010	2011	2012	2013	2014	2015	2016	2017	2018	2019	2020	2021	2022	APC1	p-value	APC2	p-value	APC3	p-value	AAPC	p-value
Median(Si-Gun-Gu)	-	-	-	-	-	-	-	-	-	-	-	-	-	-	-	-	-	-	-	-	-	-	-
Overall	-	-	-	-	-	-	-	-	-	-	-	-	-	-	-	-	-	-	-	-	-	-	-
Seoul	-	-	-	-	-	-	-	-	-	-	-	-	-	-	-	-	-	-	-	-	-	-	-
Busan	-	-	-	-	-	-	-	-	-	-	-	-	-	-	-	-	-	-	-	-	-	-	-
Daegu	-	-	-	-	-	-	-	-	-	-	-	-	-	-	-	-	-	-	-	-	-	-	-
Incheon	-	-	-	-	-	-	-	-	-	-	-	-	-	-	-	-	-	-	-	-	-	-	-
Gwangju	-	-	-	-	-	-	-	-	-	-	-	-	-	-	-	-	-	-	-	-	-	-	-
Daejeon	-	-	-	-	-	-	-	-	-	-	-	-	-	-	-	-	-	-	-	-	-	-	-
Ulsan	-	-	-	-	-	-	-	-	-	-	-	-	-	-	-	-	-	-	-	-	-	-	-
Sejong	-	-	-	-	-	-	-	-	-	-	-	-	-	-	-	-	-	-	-	-	-	-	-
Gyeonggi	-	-	-	-	-	-	-	-	-	-	-	-	-	-	-	-	-	-	-	-	-	-	-
Gangwon	-	-	-	-	-	-	-	-	-	-	-	-	-	-	-	-	-	-	-	-	-	-	-
Chungbuk	-	-	-	-	-	-	-	-	-	-	-	-	-	-	-	-	-	-	-	-	-	-	-
Chungnam	-	-	-	-	-	-	-	-	-	-	-	-	-	-	-	-	-	-	-	-	-	-	-
Jeonbuk	-	-	-	-	-	-	-	-	-	-	-	-	-	-	-	-	-	-	-	-	-	-	-
Jeonnam	-	-	-	-	-	-	-	-	-	-	-	-	-	-	-	-	-	-	-	-	-	-	-
Gyeongbuk	-	-	-	-	-	-	-	-	-	-	-	-	-	-	-	-	-	-	-	-	-	-	-
Gyeongnam	-	-	-	-	-	-	-	-	-	-	-	-	-	-	-	-	-	-	-	-	-	-	-
Jeju	-	-	-	-	-	-	-	-	-	-	-	-	-	-	-	-	-	-	-	-	-	-	-
Dental floss and interdental brush usage rates in patients with Cancer
City and province	Crude rate(%)
	2008	2009	2010	2011	2012	2013	2014	2015	2016	2017	2018	2019	2020	2021	2022	APC1	p-value	APC2	p-value	APC3	p-value	AAPC	p-value
Median(Si-Gun-Gu)	0.0817951	-	-	-	-	-	-	-	-	-	-	-	-	-	-	-	-	-	-	-	-	-	-
Overall	0.168111	-	-	-	-	-	-	-	-	-	-	-	-	-	-	-	-	-	-	-	-	-	-
Seoul	0.243221	-	-	-	-	-	-	-	-	-	-	-	-	-	-	-	-	-	-	-	-	-	-
Busan	0.132402	-	-	-	-	-	-	-	-	-	-	-	-	-	-	-	-	-	-	-	-	-	-
Daegu	0.179843	-	-	-	-	-	-	-	-	-	-	-	-	-	-	-	-	-	-	-	-	-	-
Incheon	0.20034	-	-	-	-	-	-	-	-	-	-	-	-	-	-	-	-	-	-	-	-	-	-
Gwangju	0.223029	-	-	-	-	-	-	-	-	-	-	-	-	-	-	-	-	-	-	-	-	-	-
Daejeon	0.125338	-	-	-	-	-	-	-	-	-	-	-	-	-	-	-	-	-	-	-	-	-	-
Ulsan	0.0535808	-	-	-	-	-	-	-	-	-	-	-	-	-	-	-	-	-	-	-	-	-	-
Sejong	-	-	-	-	-	-	-	-	-	-	-	-	-	-	-	-	-	-	-	-	-	-	-
Gyeonggi	0.20911	-	-	-	-	-	-	-	-	-	-	-	-	-	-	-	-	-	-	-	-	-	-
Gangwon	0.146187	-	-	-	-	-	-	-	-	-	-	-	-	-	-	-	-	-	-	-	-	-	-
Chungbuk	0.0668812	-	-	-	-	-	-	-	-	-	-	-	-	-	-	-	-	-	-	-	-	-	-
Chungnam	0.115056	-	-	-	-	-	-	-	-	-	-	-	-	-	-	-	-	-	-	-	-	-	-
Jeonbuk	0.126776	-	-	-	-	-	-	-	-	-	-	-	-	-	-	-	-	-	-	-	-	-	-
Jeonnam	0.0809499	-	-	-	-	-	-	-	-	-	-	-	-	-	-	-	-	-	-	-	-	-	-
Gyeongbuk	0.0725593	-	-	-	-	-	-	-	-	-	-	-	-	-	-	-	-	-	-	-	-	-	-
Gyeongnam	0.0724973	-	-	-	-	-	-	-	-	-	-	-	-	-	-	-	-	-	-	-	-	-	-
Jeju	0.0173694	-	-	-	-	-	-	-	-	-	-	-	-	-	-	-	-	-	-	-	-	-	-
Dental floss and interdental brush usage rates in General population
City and province	Crude rate(%)
	2008	2009	2010	2011	2012	2013	2014	2015	2016	2017	2018	2019	2020	2021	2022	APC1	p-value	APC2	p-value	APC3	p-value	AAPC	p-value
Median(Si-Gun-Gu)	0.130631	-	-	0.197886	-	0.236032	-	-	-	-	-	-	-	-	-	12.6711	0.072517	-	-	-	-	-	-
Overall	0.170484	-	-	0.248646	-	0.285071	-	-	-	-	-	-	-	-	-	11.0959	0.097999	-	-	-	-	-	-
Seoul	0.219383	-	-	0.327996	-	0.352416	-	-	-	-	-	-	-	-	-	10.3017	0.172077	-	-	-	-	-	-
Busan	0.156695	-	-	0.229269	-	0.269774	-	-	-	-	-	-	-	-	-	11.6064	0.068664	-	-	-	-	-	-
Daegu	0.168734	-	-	0.264038	-	0.313185	-	-	-	-	-	-	-	-	-	13.3452	0.087774	-	-	-	-	-	-
Incheon	0.144119	-	-	0.223005	-	0.263261	-	-	-	-	-	-	-	-	-	13.0282	0.089391	-	-	-	-	-	-
Gwangju	0.182544	-	-	0.249188	-	0.291875	-	-	-	-	-	-	-	-	-	9.8758	0.042465	-	-	-	-	-	-
Daejeon	0.160069	-	-	0.218294	-	0.264385	-	-	-	-	-	-	-	-	-	10.56	0.012798	-	-	-	-	-	-
Ulsan	0.130441	-	-	0.238116	-	0.277048	-	-	-	-	-	-	-	-	-	16.7969	0.138719	-	-	-	-	-	-
Sejong	-	-	-	-	-	0.258551	-	-	-	-	-	-	-	-	-	-	-	-	-	-	-	-	-
Gyeonggi	0.199984	-	-	0.271587	-	0.313389	-	-	-	-	-	-	-	-	-	9.4828	0.061866	-	-	-	-	-	-
Gangwon	0.140914	-	-	0.212554	-	0.246921	-	-	-	-	-	-	-	-	-	12.0898	0.096076	-	-	-	-	-	-
Chungbuk	0.0965704	-	-	0.172987	-	0.2201	-	-	-	-	-	-	-	-	-	18.0666	0.075844	-	-	-	-	-	-
Chungnam	0.129765	-	-	0.202551	-	0.221235	-	-	-	-	-	-	-	-	-	11.5693	0.164911	-	-	-	-	-	-
Jeonbuk	0.13199	-	-	0.17512	-	0.229876	-	-	-	-	-	-	-	-	-	11.5953	0.067434	-	-	-	-	-	-
Jeonnam	0.113794	-	-	0.149056	-	0.19098	-	-	-	-	-	-	-	-	-	10.7508	0.059357	-	-	-	-	-	-
Gyeongbuk	0.108419	-	-	0.178277	-	0.221773	-	-	-	-	-	-	-	-	-	15.7058	0.066713	-	-	-	-	-	-
Gyeongnam	0.14652	-	-	0.207475	-	0.230897	-	-	-	-	-	-	-	-	-	9.6659	0.110665	-	-	-	-	-	-
Jeju	0.0892575	-	-	0.209755	-	0.222342	-	-	-	-	-	-	-	-	-	21.042	0.225612	-	-	-	-	-	-
