# Supplementary material for: Comparative analysis of oral health behaviour and utilisation of oral health care services in the general population and among patients with non-communicable diseases in Korea: a repeated cross-sectional survey conducted from 2008 to 2022
Source: PLoS One. 2025 Apr 22;20(4):e0321816. doi: 10.1371/journal.pone.0321816 (PMC12013916; doi:10.1371/journal.pone.0321816)
Supplement: Supplementary File 5 — (XLSX) [file pone.0321816.s005.xlsx]

## Sheet: Annual oral examination
Annual oral examination in patients with Hypertension
City and province	Crude rate(%)
	2008	2009	2010	2011	2012	2013	2014	2015	2016	2017	2018	2019	2020	2021	2022	APC1	p-value	APC2	p-value	APC3	p-value	AAPC	p-value
Median(Si-Gun-Gu)	0.11211	0.180187	0.264495	0.232143	0.2446	0.237156	0.277121	0.307614	0.316296	0.339565	-	-	-	-	-	41.9368	0.002672	4.7131	0.002867	-	-	12.0354	< 0.000001
Overall	0.153292	0.212738	0.305781	0.283429	0.311342	0.291011	0.331664	0.347755	0.366092	0.389701	-	-	-	-	-	35.6022	0.002657	4.1202	0.002751	-	-	10.4157	< 0.000001
Seoul	0.220365	0.299521	0.407892	0.36899	0.400138	0.386682	0.419051	0.447152	0.422622	0.469257	-	-	-	-	-	30.8927	0.003807	2.3796	0.020862	-	-	8.1247	< 0.000001
Busan	0.121111	0.166747	0.274872	0.251828	0.305469	0.262388	0.288862	0.356359	0.369687	0.402476	-	-	-	-	-	44.3815	0.02799	6.4435	0.011437	-	-	13.9041	1e-05
Daegu	0.131682	0.159428	0.225513	0.247134	0.237948	0.241178	0.260083	0.315797	0.275411	0.283565	-	-	-	-	-	32.7906	0.045837	3.9941	0.041241	-	-	9.7993	0.000384
Incheon	0.189699	0.29976	0.395853	0.321578	0.379088	0.338183	0.417099	0.392155	0.421011	0.492933	-	-	-	-	-	32.0487	0.045684	3.3504	0.065838	-	-	9.1343	0.000698
Gwangju	0.143452	0.21646	0.345013	0.347131	0.352953	0.338401	0.327096	0.342604	0.40005	0.400191	-	-	-	-	-	52.6154	0.006383	1.9848	0.178008	-	-	11.542	2e-06
Daejeon	0.14209	0.278869	0.365269	0.319073	0.41922	0.397278	0.44886	0.446146	0.512817	0.495589	-	-	-	-	-	51.8419	0.011924	5.1663	0.017651	-	-	14.1101	1e-06
Ulsan	0.120323	0.195734	0.38806	0.411472	0.394378	0.425477	0.400504	0.421806	0.467226	0.449113	-	-	-	-	-	81.8047	0.000189	2.481	0.029952	-	-	16.4041	< 0.000001
Sejong	-	-	-	-	0.190033	0.28276	0.375242	0.254193	0.383134	0.585939	-	-	-	-	-	19.2086	0.035682	-	-	-	-	-	-
Gyeonggi	0.185382	0.224297	0.316343	0.30953	0.345048	0.314898	0.364069	0.37301	0.422324	0.421398	-	-	-	-	-	28.5234	0.019317	4.9624	0.004451	-	-	9.7938	< 0.000001
Gangwon	0.0937942	0.16017	0.236044	0.227101	0.210519	0.201846	0.228826	0.269207	0.329283	0.352391	-	-	-	-	-	43.6036	0.075339	6.2741	0.037241	-	-	13.6267	0.001276
Chungbuk	0.120639	0.16926	0.253698	0.241825	0.263844	0.273999	0.338194	0.342126	0.35788	0.425558	-	-	-	-	-	38.7832	0.004525	8.1089	0.000332	-	-	14.2791	< 0.000001
Chungnam	0.112623	0.185424	0.255139	0.24873	0.266412	0.234199	0.257138	0.293931	0.30297	0.303377	-	-	-	-	-	44.4368	0.011148	2.7641	0.081412	-	-	10.8393	8e-06
Jeonbuk	0.128098	0.12347	0.276125	0.150126	0.257046	0.272532	0.289795	0.305243	0.32897	0.306432	-	-	-	-	-	11.0332	0.003486	-	-	-	-	-	-
Jeonnam	0.0965965	0.160118	0.215283	0.174597	0.158952	0.158067	0.204371	0.222462	0.238192	0.246102	-	-	-	-	-	7.3934	0.008193	-	-	-	-	-	-
Gyeongbuk	0.0915841	0.128064	0.185438	0.168459	0.206586	0.172779	0.246577	0.222787	0.213863	0.242438	-	-	-	-	-	38.3661	0.102332	4.4494	0.101504	-	-	11.1846	0.007869
Gyeongnam	0.0818392	0.14161	0.207821	0.223217	0.212366	0.177214	0.210484	0.204011	0.238903	0.287228	-	-	-	-	-	52.3946	0.074601	2.8462	0.31366	-	-	12.2379	0.012094
Jeju	0.114502	0.232289	0.283182	0.285935	0.182437	0.172623	0.255645	0.268944	0.311505	0.401618	-	-	-	-	-	8.0014	0.039376	-	-	-	-	-	-
Annual oral examination in patients with Diabetes mellitus
City and province	Crude rate(%)
	2008	2009	2010	2011	2012	2013	2014	2015	2016	2017	2018	2019	2020	2021	2022	APC1	p-value	APC2	p-value	APC3	p-value	AAPC	p-value
Median(Si-Gun-Gu)	0.117699	0.162176	0.247834	0.220699	0.233712	0.224832	0.251056	0.280908	0.308919	0.310166	-	-	-	-	-	36.1701	0.006091	4.724	0.003787	-	-	11.0165	< 0.000001
Overall	0.148076	0.195562	0.289377	0.268415	0.295242	0.279904	0.322346	0.328365	0.343427	0.364877	-	-	-	-	-	35.2455	0.001859	4.0996	0.001894	-	-	10.3341	< 0.000001
Seoul	0.212982	0.273639	0.376873	0.341447	0.378362	0.377124	0.426072	0.440387	0.404719	0.441562	-	-	-	-	-	29.51	0.019085	3.1032	0.02962	-	-	8.4624	1.3e-05
Busan	0.111866	0.139682	0.229339	0.246839	0.283288	0.239666	0.260092	0.325984	0.357826	0.385382	-	-	-	-	-	42.9022	0.055221	7.8001	0.011194	-	-	14.7687	9e-05
Daegu	0.136231	0.109134	0.208586	0.20647	0.250109	0.212089	0.25195	0.284413	0.28087	0.278151	-	-	-	-	-	9.5413	0.001592	-	-	-	-	-	-
Incheon	0.168655	0.267935	0.382955	0.303573	0.375409	0.316667	0.382659	0.371877	0.409665	0.482739	-	-	-	-	-	37.1465	0.050875	3.569	0.087093	-	-	10.2379	0.001303
Gwangju	0.113745	0.224016	0.372297	0.318155	0.286509	0.322707	0.278658	0.318572	0.321243	0.344272	-	-	-	-	-	65.7201	0.003835	-0.8624	0.543307	-	-	11.1282	1.5e-05
Daejeon	0.148241	0.271091	0.288638	0.319185	0.369416	0.40518	0.432013	0.41859	0.424379	0.426503	-	-	-	-	-	42.411	0.01419	4.8952	0.013576	-	-	12.2701	1e-06
Ulsan	0.132814	0.20484	0.401967	0.363196	0.342478	0.38455	0.311099	0.441055	0.36958	0.406487	-	-	-	-	-	66.8418	0.023631	1.0759	0.636487	-	-	12.9837	0.001784
Sejong	-	-	-	-	0.155263	0.175044	0.35898	0.241629	0.376375	0.513223	-	-	-	-	-	25.2655	0.015718	-	-	-	-	-	-
Gyeonggi	0.17514	0.207924	0.296125	0.297187	0.318282	0.302628	0.357741	0.339295	0.38778	0.394309	-	-	-	-	-	29.056	0.014238	4.7387	0.004092	-	-	9.7125	< 0.000001
Gangwon	0.0864119	0.141356	0.238428	0.196673	0.196482	0.180152	0.218426	0.234409	0.301105	0.334406	-	-	-	-	-	45.7595	0.063554	6.0577	0.039168	-	-	13.823	0.000879
Chungbuk	0.136491	0.167387	0.250224	0.242969	0.243265	0.265065	0.353456	0.337321	0.39314	0.401726	-	-	-	-	-	30.0144	0.054453	8.8585	0.001777	-	-	13.2406	1e-06
Chungnam	0.102146	0.153764	0.266472	0.26103	0.282812	0.252519	0.246272	0.289154	0.277212	0.286761	-	-	-	-	-	60.7154	0.003259	1.2097	0.363041	-	-	12.1637	< 0.000001
Jeonbuk	0.128158	0.117801	0.273133	0.133836	0.260026	0.237338	0.292129	0.289245	0.301656	0.31564	-	-	-	-	-	11.0142	0.005053	-	-	-	-	-	-
Jeonnam	0.0953221	0.151864	0.224584	0.188066	0.172948	0.16629	0.194433	0.217193	0.233577	0.235402	-	-	-	-	-	37.2493	0.039801	2.2592	0.204728	-	-	9.1702	0.001819
Gyeongbuk	0.0897819	0.140832	0.170423	0.171496	0.191752	0.182426	0.236967	0.228507	0.209774	0.230423	-	-	-	-	-	35.7711	0.056149	4.3812	0.048389	-	-	10.6616	0.000829
Gyeongnam	0.100825	0.148486	0.21037	0.20395	0.193433	0.177813	0.199634	0.186254	0.234936	0.232198	-	-	-	-	-	37.0697	0.060766	1.5048	0.431734	-	-	8.5117	0.010886
Jeju	0.0926435	0.197965	0.248423	0.316559	0.200177	0.166218	0.228367	0.216041	0.274613	0.360733	-	-	-	-	-	7.9619	0.058915	-	-	-	-	-	-
Annual oral examination in patients with Dyslipidaemia
City and province	Crude rate(%)
	2008	2009	2010	2011	2012	2013	2014	2015	2016	2017	2018	2019	2020	2021	2022	APC1	p-value	APC2	p-value	APC3	p-value	AAPC	p-value
Median(Si-Gun-Gu)	-	-	-	0.314058	0.333397	0.313551	0.355838	0.374046	0.387793	0.408011	-	-	-	-	-	4.626	0.001317	-	-	-	-	-	-
Overall	-	-	-	0.381542	0.394175	0.392165	0.413458	0.42567	0.439204	0.459814	-	-	-	-	-	1.4697	0.239078	3.7702	0.005603	-	-	2.9976	< 0.000001
Seoul	-	-	-	0.453605	0.457617	0.473109	0.48464	0.505687	0.482085	0.530071	-	-	-	-	-	2.2899	0.006416	-	-	-	-	-	-
Busan	-	-	-	0.356109	0.390667	0.352608	0.360755	0.414618	0.459017	0.461762	-	-	-	-	-	0.3824	0.939327	9.0349	0.190729	-	-	4.6192	0.150316
Daegu	-	-	-	0.313515	0.290229	0.282862	0.33133	0.390631	0.333061	0.37216	-	-	-	-	-	4.0375	0.071021	-	-	-	-	-	-
Incheon	-	-	-	0.387835	0.444441	0.451166	0.472965	0.460621	0.473343	0.530338	-	-	-	-	-	3.9477	0.006158	-	-	-	-	-	-
Gwangju	-	-	-	0.440532	0.403267	0.42368	0.411046	0.43888	0.480869	0.460062	-	-	-	-	-	1.8569	0.121718	-	-	-	-	-	-
Daejeon	-	-	-	0.433484	0.4734	0.540354	0.503611	0.500626	0.514467	0.577165	-	-	-	-	-	3.4607	0.030526	-	-	-	-	-	-
Ulsan	-	-	-	0.517577	0.47944	0.577918	0.526948	0.569159	0.534776	0.530157	-	-	-	-	-	0.9839	0.455794	-	-	-	-	-	-
Sejong	-	-	-	-	0.333397	0.35606	0.421428	0.400276	0.423854	0.649912	-	-	-	-	-	11.5238	0.023886	-	-	-	-	-	-
Gyeonggi	-	-	-	0.394528	0.412487	0.400885	0.446495	0.446316	0.473299	0.478379	-	-	-	-	-	3.4684	0.001016	-	-	-	-	-	-
Gangwon	-	-	-	0.28955	0.28689	0.257386	0.298127	0.303707	0.382873	0.410561	-	-	-	-	-	-6.2526	0.534673	12.2307	0.052248	-	-	5.6965	0.105777
Chungbuk	-	-	-	0.309706	0.315154	0.372476	0.42646	0.433139	0.453334	0.500527	-	-	-	-	-	8.6332	0.000234	-	-	-	-	-	-
Chungnam	-	-	-	0.365463	0.333236	0.30868	0.351132	0.36362	0.386137	0.36884	-	-	-	-	-	-5.524	0.369832	4.8463	0.094229	-	-	1.2688	0.518472
Jeonbuk	-	-	-	0.225344	0.354707	0.346798	0.371327	0.382283	0.411455	0.406785	-	-	-	-	-	23.0045	0.026557	2.5868	0.143612	-	-	8.9853	< 0.000001
Jeonnam	-	-	-	0.288986	0.279221	0.259572	0.269628	0.28581	0.361367	0.322055	-	-	-	-	-	-5.7057	0.724667	7.2777	0.265304	-	-	2.7625	0.633828
Gyeongbuk	-	-	-	0.271223	0.294322	0.282474	0.349488	0.315112	0.280137	0.299998	-	-	-	-	-	6.827	0.28503	-4.2396	0.442919	-	-	1.1425	0.724983
Gyeongnam	-	-	-	0.322456	0.355663	0.277651	0.270063	0.281382	0.345004	0.35869	-	-	-	-	-	-8.0029	0.39976	10.8496	0.320276	-	-	0.9844	0.860091
Jeju	-	-	-	0.370147	0.269357	0.317265	0.33368	0.319198	0.384183	0.448271	-	-	-	-	-	4.7225	0.146867	-	-	-	-	-	-
Annual oral examination in patients with Stroke
City and province	Crude rate(%)
	2008	2009	2010	2011	2012	2013	2014	2015	2016	2017	2018	2019	2020	2021	2022	APC1	p-value	APC2	p-value	APC3	p-value	AAPC	p-value
Median(Si-Gun-Gu)	0.0502575	0.0931289	0.153757	0.137144	0.1558	0.132983	0.184434	-	0.213661	-	-	-	-	-	-	62.916	0.061216	5.9734	0.154829	-	-	18.0018	0.00051
Overall	0.0902414	0.134873	0.212188	0.180902	0.203355	0.20429	0.239523	-	0.268206	-	-	-	-	-	-	43.9921	0.006846	5.2322	0.014714	-	-	13.8141	< 0.000001
Seoul	0.129999	0.207395	0.330775	0.260006	0.266274	0.331858	0.367105	-	0.367735	-	-	-	-	-	-	46.1812	0.054321	4.218	0.166179	-	-	13.4175	0.000354
Busan	0.0505871	0.104232	0.122052	0.119203	0.172644	0.191067	0.242248	-	0.337958	-	-	-	-	-	-	23.256	0.000134	-	-	-	-	-	-
Daegu	0.0950495	0.110809	0.135593	0.130532	0.115666	0.128604	0.145713	-	0.183143	-	-	-	-	-	-	6.6093	0.004643	-	-	-	-	-	-
Incheon	0.13247	0.22271	0.286373	0.277723	0.259497	0.256361	0.197094	-	0.326838	-	-	-	-	-	-	38.8262	0.344764	-0.6346	0.913445	-	-	8.03	0.356203
Gwangju	0.0870909	0.0970384	0.336641	0.212875	0.232982	0.252071	0.281683	-	0.302802	-	-	-	-	-	-	79.2504	0.001055	3.239	0.032619	-	-	18.508	< 0.000001
Daejeon	0.0338106	0.184623	0.337276	0.325762	0.268018	0.451188	0.365781	-	0.252427	-	-	-	-	-	-	204.146	0.058664	-4.4848	0.551669	-	-	27.5925	0.022282
Ulsan	0.0790144	0.11415	0.149182	0.166559	0.138536	0.304996	0.275518	-	0.230379	-	-	-	-	-	-	15.6552	0.007949	-	-	-	-	-	-
Sejong	-	-	-	-	0.242532	0.0713579	0.354301	-	0.447677	-	-	-	-	-	-	31.4575	0.430027	-	-	-	-	-	-
Gyeonggi	0.117541	0.139409	0.214677	0.188178	0.266211	0.178565	0.26149	-	0.287342	-	-	-	-	-	-	10.4465	0.010688	-	-	-	-	-	-
Gangwon	0.0318205	0.0854596	0.195371	0.153603	0.133837	0.123813	0.0703437	-	0.262055	-	-	-	-	-	-	106.624	0.398256	-0.4796	0.973972	-	-	19.4619	0.399025
Chungbuk	0.0981022	0.0549218	0.130382	0.186464	0.099476	0.155193	0.286387	-	0.247514	-	-	-	-	-	-	17.1548	0.022361	-	-	-	-	-	-
Chungnam	0.0665285	0.1709	0.16941	0.201408	0.197925	0.165918	0.17447	-	0.293494	-	-	-	-	-	-	12.1658	0.037566	-	-	-	-	-	-
Jeonbuk	0.0458023	0.0765206	0.226025	0.0759079	0.277637	0.145782	0.229051	-	0.222644	-	-	-	-	-	-	19.1241	0.053761	-	-	-	-	-	-
Jeonnam	0.103333	0.0833485	0.185118	0.135263	0.106654	0.0873369	0.161616	-	0.178252	-	-	-	-	-	-	5.5565	0.260248	-	-	-	-	-	-
Gyeongbuk	0.0628925	0.0890871	0.106771	0.0766971	0.121049	0.106926	0.178291	-	0.118494	-	-	-	-	-	-	8.9873	0.040007	-	-	-	-	-	-
Gyeongnam	0.0382826	0.0759547	0.0937257	0.13876	0.0822381	0.11913	0.106123	-	0.168841	-	-	-	-	-	-	54.7592	0.348101	6.2077	0.466157	-	-	16.6893	0.169522
Jeju	0.0810276	0.141983	0.164396	0.238794	0.280733	0.181301	0.136894	-	0.227652	-	-	-	-	-	-	38.2123	0.245595	-5.1324	0.657582	-	-	9.2455	0.412004
Annual oral examination in patients with Myocardial infarction
City and province	Crude rate(%)
	2008	2009	2010	2011	2012	2013	2014	2015	2016	2017	2018	2019	2020	2021	2022	APC1	p-value	APC2	p-value	APC3	p-value	AAPC	p-value
Median(Si-Gun-Gu)	0.080997	0.15274	0.250393	0.177831	0.210726	0.1829	-	-	-	-	-	-	-	-	-	14.3712	0.167627	-	-	-	-	-	-
Overall	0.128805	0.205279	0.281525	0.25366	0.260255	0.260141	-	-	-	-	-	-	-	-	-	12.4691	0.083643	-	-	-	-	-	-
Seoul	0.189361	0.3085	0.378207	0.340132	0.266392	0.350891	-	-	-	-	-	-	-	-	-	7.556	0.271992	-	-	-	-	-	-
Busan	0.0838762	0.115211	0.248611	0.263669	0.292693	0.197927	-	-	-	-	-	-	-	-	-	22.67	0.082158	-	-	-	-	-	-
Daegu	0.121365	0.230789	0.189043	0.184663	0.188341	0.242229	-	-	-	-	-	-	-	-	-	8.4105	0.192755	-	-	-	-	-	-
Incheon	0.141695	0.28404	0.392263	0.404127	0.348096	0.307233	-	-	-	-	-	-	-	-	-	13.7038	0.186688	-	-	-	-	-	-
Gwangju	0.136889	0.141974	0.354247	0.279887	0.332041	0.322548	-	-	-	-	-	-	-	-	-	20.7585	0.052504	-	-	-	-	-	-
Daejeon	0.26224	0.338484	0.307132	0.192348	0.429282	0.317294	-	-	-	-	-	-	-	-	-	3.4841	0.650093	-	-	-	-	-	-
Ulsan	0.0488237	0.161928	0.324203	0.35367	0.324919	0.561674	-	-	-	-	-	-	-	-	-	50.7922	0.017688	-	-	-	-	-	-
Sejong	-	-	-	-	0.33575	0.168836	-	-	-	-	-	-	-	-	-	-49.7024	-	-	-	-	-	-	-
Gyeonggi	0.138351	0.196916	0.269249	0.269081	0.28566	0.276152	-	-	-	-	-	-	-	-	-	13.9938	0.03157	-	-	-	-	-	-
Gangwon	0.0772931	0.140516	0.270858	0.216717	0.257581	0.227904	-	-	-	-	-	-	-	-	-	22.2034	0.069333	-	-	-	-	-	-
Chungbuk	0.129427	0.145056	0.224495	0.247684	0.144779	0.276533	-	-	-	-	-	-	-	-	-	11.8603	0.169562	-	-	-	-	-	-
Chungnam	0.0719478	0.168067	0.335919	0.207156	0.212016	0.198958	-	-	-	-	-	-	-	-	-	16.3384	0.2505	-	-	-	-	-	-
Jeonbuk	0.128169	0.129419	0.254711	0.128813	0.347847	0.208011	-	-	-	-	-	-	-	-	-	14.448	0.21642	-	-	-	-	-	-
Jeonnam	0.112004	0.14429	0.249786	0.131424	0.136872	0.132877	-	-	-	-	-	-	-	-	-	0.1816	0.981638	-	-	-	-	-	-
Gyeongbuk	0.0834207	0.113684	0.166312	0.178842	0.218726	0.126203	-	-	-	-	-	-	-	-	-	12.4962	0.182232	-	-	-	-	-	-
Gyeongnam	0.0706726	0.117833	0.0896299	0.137337	0.162956	0.150513	-	-	-	-	-	-	-	-	-	15.8929	0.029193	-	-	-	-	-	-
Jeju	0.0278079	0.158027	0.226077	0.126326	0.138758	0.193951	-	-	-	-	-	-	-	-	-	28.2546	0.191903	-	-	-	-	-	-
Annual oral examination in patients with Angina pectoris
City and province	Crude rate(%)
	2008	2009	2010	2011	2012	2013	2014	2015	2016	2017	2018	2019	2020	2021	2022	APC1	p-value	APC2	p-value	APC3	p-value	AAPC	p-value
Median(Si-Gun-Gu)	0.0921406	0.130497	0.236692	0.198748	0.23302	0.210916	-	-	-	-	-	-	-	-	-	17.7747	0.054569	-	-	-	-	-	-
Overall	0.142147	0.201067	0.296693	0.260576	0.298267	0.287765	-	-	-	-	-	-	-	-	-	14.006	0.042198	-	-	-	-	-	-
Seoul	0.210574	0.282311	0.422259	0.358322	0.403594	0.394724	-	-	-	-	-	-	-	-	-	12.2649	0.054391	-	-	-	-	-	-
Busan	0.0799524	0.138914	0.210976	0.242568	0.322926	0.245983	-	-	-	-	-	-	-	-	-	26.7161	0.020564	-	-	-	-	-	-
Daegu	0.0864397	0.118236	0.186769	0.222966	0.156727	0.200864	-	-	-	-	-	-	-	-	-	16.2749	0.068119	-	-	-	-	-	-
Incheon	0.158801	0.384319	0.39991	0.264058	0.351693	0.330363	-	-	-	-	-	-	-	-	-	8.8698	0.358823	-	-	-	-	-	-
Gwangju	0.0890584	0.29057	0.396648	0.388182	0.300833	0.370046	-	-	-	-	-	-	-	-	-	22.8499	0.141043	-	-	-	-	-	-
Daejeon	0.114014	0.245923	0.314309	0.249584	0.348992	0.289477	-	-	-	-	-	-	-	-	-	16.9241	0.098502	-	-	-	-	-	-
Ulsan	0.141273	0.255293	0.361898	0.41855	0.283466	0.486612	-	-	-	-	-	-	-	-	-	20.9467	0.054335	-	-	-	-	-	-
Sejong	-	-	-	-	0.178438	0.157144	-	-	-	-	-	-	-	-	-	-11.7978	-	-	-	-	-	-	-
Gyeonggi	0.186971	0.212923	0.293241	0.272722	0.322514	0.325194	-	-	-	-	-	-	-	-	-	11.9215	0.008776	-	-	-	-	-	-
Gangwon	0.100831	0.104947	0.236122	0.193657	0.212643	0.187615	-	-	-	-	-	-	-	-	-	15.4641	0.100463	-	-	-	-	-	-
Chungbuk	0.153431	0.182198	0.24973	0.25664	0.159711	0.3261	-	-	-	-	-	-	-	-	-	10.2755	0.203668	-	-	-	-	-	-
Chungnam	0.114176	0.135766	0.327463	0.227281	0.263263	0.23437	-	-	-	-	-	-	-	-	-	16.0477	0.131311	-	-	-	-	-	-
Jeonbuk	0.151083	0.164257	0.344405	0.163333	0.293446	0.24064	-	-	-	-	-	-	-	-	-	9.9867	0.298969	-	-	-	-	-	-
Jeonnam	0.128619	0.14849	0.224093	0.177954	0.189675	0.214761	-	-	-	-	-	-	-	-	-	9.1792	0.076125	-	-	-	-	-	-
Gyeongbuk	0.0534691	0.12556	0.169505	0.158678	0.253058	0.142649	-	-	-	-	-	-	-	-	-	22.0956	0.108627	-	-	-	-	-	-
Gyeongnam	0.0886062	0.100752	0.14967	0.181072	0.189026	0.16396	-	-	-	-	-	-	-	-	-	15.7656	0.024938	-	-	-	-	-	-
Jeju	0.0813409	0.157737	0.155544	0.259147	0.153466	0.0715314	-	-	-	-	-	-	-	-	-	-0.5085	0.970063	-	-	-	-	-	-
Annual oral examination in patients with MI and angina pectoris
City and province	Crude rate(%)
	2008	2009	2010	2011	2012	2013	2014	2015	2016	2017	2018	2019	2020	2021	2022	APC1	p-value	APC2	p-value	APC3	p-value	AAPC	p-value
Median(Si-Gun-Gu)	-	-	-	-	-	-	0.243715	-	0.283993	-	-	-	-	-	-	17.7747	0.054569	-	-	-	-	-	-
Overall	-	-	-	-	-	-	0.308882	-	0.339379	-	-	-	-	-	-	14.006	0.042198	-	-	-	-	-	-
Seoul	-	-	-	-	-	-	0.44255	-	0.411411	-	-	-	-	-	-	12.2649	0.054391	-	-	-	-	-	-
Busan	-	-	-	-	-	-	0.261842	-	0.385672	-	-	-	-	-	-	26.7161	0.020564	-	-	-	-	-	-
Daegu	-	-	-	-	-	-	0.131493	-	0.251579	-	-	-	-	-	-	16.2749	0.068119	-	-	-	-	-	-
Incheon	-	-	-	-	-	-	0.425437	-	0.401407	-	-	-	-	-	-	8.8698	0.358823	-	-	-	-	-	-
Gwangju	-	-	-	-	-	-	0.333263	-	0.340452	-	-	-	-	-	-	22.8499	0.141043	-	-	-	-	-	-
Daejeon	-	-	-	-	-	-	0.432614	-	0.443047	-	-	-	-	-	-	16.9241	0.098502	-	-	-	-	-	-
Ulsan	-	-	-	-	-	-	0.289838	-	0.367137	-	-	-	-	-	-	20.9467	0.054335	-	-	-	-	-	-
Sejong	-	-	-	-	-	-	0.342531	-	0.296638	-	-	-	-	-	-	-11.7978	-	-	-	-	-	-	-
Gyeonggi	-	-	-	-	-	-	0.332688	-	0.380811	-	-	-	-	-	-	11.9215	0.008776	-	-	-	-	-	-
Gangwon	-	-	-	-	-	-	0.198458	-	0.284522	-	-	-	-	-	-	15.4641	0.100463	-	-	-	-	-	-
Chungbuk	-	-	-	-	-	-	0.329463	-	0.342004	-	-	-	-	-	-	10.2755	0.203668	-	-	-	-	-	-
Chungnam	-	-	-	-	-	-	0.227042	-	0.306849	-	-	-	-	-	-	16.0477	0.131311	-	-	-	-	-	-
Jeonbuk	-	-	-	-	-	-	0.300164	-	0.325463	-	-	-	-	-	-	9.9867	0.298969	-	-	-	-	-	-
Jeonnam	-	-	-	-	-	-	0.192332	-	0.223966	-	-	-	-	-	-	9.1792	0.076125	-	-	-	-	-	-
Gyeongbuk	-	-	-	-	-	-	0.217535	-	0.215922	-	-	-	-	-	-	22.0956	0.108627	-	-	-	-	-	-
Gyeongnam	-	-	-	-	-	-	0.168826	-	0.179021	-	-	-	-	-	-	15.7656	0.024938	-	-	-	-	-	-
Jeju	-	-	-	-	-	-	0.24819	-	0.244502	-	-	-	-	-	-	-0.5085	0.970063	-	-	-	-	-	-
Annual oral examination in patients with Arthritis
City and province	Crude rate(%)
	2008	2009	2010	2011	2012	2013	2014	2015	2016	2017	2018	2019	2020	2021	2022	APC1	p-value	APC2	p-value	APC3	p-value	AAPC	p-value
Median(Si-Gun-Gu)	0.0808072	0.144385	0.208382	0.183494	0.209793	0.182521	0.218941	0.251475	0.269928	0.292314	-	-	-	-	-	46.9987	0.014561	5.6166	0.011557	-	-	13.6683	1e-06
Overall	0.113467	0.173987	0.238592	0.21235	0.240706	0.23979	0.277944	0.303723	0.318489	0.345732	-	-	-	-	-	35.9936	0.000962	6.3493	0.000143	-	-	12.3219	< 0.000001
Seoul	0.189791	0.272256	0.347881	0.305631	0.339711	0.361969	0.397207	0.432181	0.420789	0.456723	-	-	-	-	-	27.8072	0.00547	4.9379	0.001	-	-	9.6376	< 0.000001
Busan	0.10626	0.117018	0.213456	0.200442	0.281433	0.212094	0.261925	0.321492	0.328148	0.367675	-	-	-	-	-	40.6817	0.112667	9.3108	0.013281	-	-	15.6147	0.000869
Daegu	0.108661	0.190621	0.207059	0.204851	0.188988	0.193469	0.228793	0.324825	0.233414	0.247328	-	-	-	-	-	7.1289	0.011921	-	-	-	-	-	-
Incheon	0.157315	0.258665	0.333376	0.236283	0.331547	0.307387	0.373438	0.346884	0.362148	0.454786	-	-	-	-	-	8.4739	0.003051	-	-	-	-	-	-
Gwangju	0.105678	0.182243	0.278513	0.323895	0.257854	0.269198	0.288297	0.275101	0.305061	0.304718	-	-	-	-	-	61.6579	0.011596	0.5259	0.763752	-	-	11.7189	0.00026
Daejeon	0.0941253	0.214003	0.332048	0.262272	0.310121	0.350774	0.441585	0.435188	0.484415	0.482056	-	-	-	-	-	68.8085	0.006032	7.6952	0.00473	-	-	19.0073	< 0.000001
Ulsan	0.0962476	0.166177	0.340381	0.30555	0.28419	0.293328	0.287706	0.358121	0.377658	0.407718	-	-	-	-	-	74.0082	0.005467	3.6667	0.072129	-	-	16.3119	< 0.000001
Sejong	-	-	-	-	0.140379	0.157082	0.281713	0.137234	0.36587	0.562906	-	-	-	-	-	28.495	0.055475	-	-	-	-	-	-
Gyeonggi	0.133809	0.187332	0.254122	0.232941	0.268039	0.27473	0.31552	0.338517	0.378485	0.391127	-	-	-	-	-	30.8699	0.001269	7.5744	4.4e-05	-	-	12.3639	< 0.000001
Gangwon	0.0643311	0.127182	0.170616	0.173599	0.167252	0.143565	0.193975	0.22508	0.308426	0.306632	-	-	-	-	-	46.1154	0.151115	9.2478	0.031665	-	-	16.5402	0.005329
Chungbuk	0.0990814	0.137526	0.193851	0.193016	0.18247	0.231756	0.278802	0.280261	0.292385	0.372835	-	-	-	-	-	32.4582	0.062484	9.9974	0.001766	-	-	14.6344	2e-06
Chungnam	0.0679171	0.131638	0.214203	0.190866	0.231892	0.196615	0.194206	0.224415	0.265694	0.231463	-	-	-	-	-	68.9549	0.016716	2.1011	0.342749	-	-	14.193	0.00027
Jeonbuk	0.0923569	0.101602	0.20666	0.100531	0.196156	0.196808	0.21833	0.285906	0.29865	0.298729	-	-	-	-	-	14.3086	0.000783	-	-	-	-	-	-
Jeonnam	0.0705158	0.128102	0.19996	0.152936	0.140609	0.112374	0.154773	0.182589	0.193521	0.191113	-	-	-	-	-	42.2805	0.164414	1.7043	0.584626	-	-	9.5824	0.085028
Gyeongbuk	0.0741912	0.111238	0.132007	0.112914	0.145299	0.135719	0.191105	0.1898	0.165953	0.190419	-	-	-	-	-	9.2753	0.000606	-	-	-	-	-	-
Gyeongnam	0.0589322	0.1283	0.123834	0.141356	0.145537	0.121819	0.148301	0.139221	0.197092	0.228044	-	-	-	-	-	9.9967	0.004443	-	-	-	-	-	-
Jeju	0.114887	0.142946	0.257108	0.234221	0.153372	0.136077	0.222923	0.204848	0.286363	0.37564	-	-	-	-	-	8.9353	0.026926	-	-	-	-	-	-
Annual oral examination in patients with Osteoporosis
City and province	Crude rate(%)
	2008	2009	2010	2011	2012	2013	2014	2015	2016	2017	2018	2019	2020	2021	2022	APC1	p-value	APC2	p-value	APC3	p-value	AAPC	p-value
Median(Si-Gun-Gu)	0.0794634	0.144593	0.216116	0.174255	0.193634	0.181697	-	-	0.26633	-	-	-	-	-	-	49.1521	0.075403	3.9756	0.218549	-	-	13.7905	0.000114
Overall	0.116274	0.184945	0.255605	0.227754	0.250348	0.241581	-	-	0.31771	-	-	-	-	-	-	39.6869	0.04536	3.9076	0.110601	-	-	11.8856	< 0.000001
Seoul	0.179004	0.273985	0.386385	0.358509	0.366135	0.363259	-	-	0.42646	-	-	-	-	-	-	40.9367	0.018107	1.7838	0.183698	-	-	10.4117	< 0.000001
Busan	0.133918	0.128834	0.214079	0.188311	0.257455	0.20987	-	-	0.360457	-	-	-	-	-	-	12.9346	0.004127	-	-	-	-	-	-
Daegu	0.108987	0.179166	0.190277	0.208159	0.178664	0.19002	-	-	0.204203	-	-	-	-	-	-	29.4922	0.157024	-0.1743	0.944111	-	-	6.5351	0.058923
Incheon	0.0945675	0.347708	0.343004	0.245076	0.261892	0.319719	-	-	0.339336	-	-	-	-	-	-	9.4329	0.228899	-	-	-	-	-	-
Gwangju	0.124077	0.190862	0.27133	0.265863	0.355077	0.25454	-	-	0.30506	-	-	-	-	-	-	49.4433	0.258394	1.3432	0.809291	-	-	11.6773	0.134774
Daejeon	0.116247	0.259866	0.273456	0.288781	0.354121	0.355933	-	-	0.448707	-	-	-	-	-	-	49.1936	0.045788	7.0344	0.055747	-	-	16.3001	< 0.000001
Ulsan	0.0840051	0.147457	0.312106	0.266172	0.295713	0.271609	-	-	0.387218	-	-	-	-	-	-	80.8556	0.040037	4.6516	0.187959	-	-	19.9893	< 0.000001
Sejong	-	-	-	-	0.155249	0.281935	-	-	0.382518	-	-	-	-	-	-	21.8367	0.296348	-	-	-	-	-	-
Gyeonggi	0.145247	0.201553	0.269759	0.250542	0.282274	0.293086	-	-	0.389676	-	-	-	-	-	-	30.2685	0.016703	6.8465	0.009614	-	-	12.2743	< 0.000001
Gangwon	0.0796916	0.124794	0.18282	0.161982	0.163556	0.136738	-	-	0.289134	-	-	-	-	-	-	12.7315	0.022576	-	-	-	-	-	-
Chungbuk	0.0960643	0.145347	0.190796	0.177185	0.208707	0.19309	-	-	0.297794	-	-	-	-	-	-	32.9287	0.164467	7.717	0.09702	-	-	13.5319	0.000848
Chungnam	0.0702977	0.124479	0.225738	0.217912	0.226506	0.183695	-	-	0.254415	-	-	-	-	-	-	73.7983	0.112366	1.5715	0.723515	-	-	16.169	0.010118
Jeonbuk	0.0757691	0.100548	0.23087	0.111238	0.21119	0.197058	-	-	0.309692	-	-	-	-	-	-	16.9561	0.024458	-	-	-	-	-	-
Jeonnam	0.0680085	0.116131	0.231809	0.135111	0.109865	0.117644	-	-	0.183329	-	-	-	-	-	-	7.0557	0.290077	-	-	-	-	-	-
Gyeongbuk	0.0862585	0.0992988	0.138947	0.117486	0.157904	0.128981	-	-	0.177045	-	-	-	-	-	-	8.4061	0.014045	-	-	-	-	-	-
Gyeongnam	0.0535523	0.138087	0.126826	0.144863	0.138647	0.116754	-	-	0.19082	-	-	-	-	-	-	10.7389	0.081778	-	-	-	-	-	-
Jeju	0.0726793	0.180451	0.227815	0.234096	0.165589	0.146764	-	-	0.24331	-	-	-	-	-	-	58.5149	0.382445	-1.3905	0.874713	-	-	11.0342	0.380014
Annual oral examination in patients with Asthma
City and province	Crude rate(%)
	2008	2009	2010	2011	2012	2013	2014	2015	2016	2017	2018	2019	2020	2021	2022	APC1	p-value	APC2	p-value	APC3	p-value	AAPC	p-value
Median(Si-Gun-Gu)	0.101759	0.160101	0.222152	0.21905	0.23271	0.216919	-	0.280579	-	-	-	-	-	-	-	43.0719	0.089794	4.0026	0.290299	-	-	13.9249	0.000677
Overall	0.155544	0.192463	0.286638	0.283873	0.297048	0.295706	-	0.342152	-	-	-	-	-	-	-	34.4502	0.021373	4.0403	0.063801	-	-	11.9486	< 0.000001
Seoul	0.242037	0.261677	0.408114	0.392434	0.366223	0.392665	-	0.442439	-	-	-	-	-	-	-	27.6235	0.094517	2.6322	0.310962	-	-	9.2259	0.001038
Busan	0.103358	0.135601	0.264558	0.23195	0.313576	0.242857	-	0.325505	-	-	-	-	-	-	-	57.5962	0.194929	5.313	0.457285	-	-	18.1681	0.034314
Daegu	0.0820276	0.157024	0.202695	0.277997	0.270769	0.19394	-	0.334005	-	-	-	-	-	-	-	61.0611	0.331017	5.526	0.608928	-	-	19.0764	0.161251
Incheon	0.144331	0.188285	0.431011	0.26286	0.327173	0.357614	-	0.407669	-	-	-	-	-	-	-	54.4384	0.046683	3.2208	0.306254	-	-	15.8147	6e-06
Gwangju	0.170354	0.230068	0.293865	0.236044	0.349342	0.289165	-	0.33638	-	-	-	-	-	-	-	8.7044	0.031386	-	-	-	-	-	-
Daejeon	0.151092	0.278762	0.18473	0.29609	0.352171	0.225407	-	0.309132	-	-	-	-	-	-	-	7.6956	0.166646	-	-	-	-	-	-
Ulsan	0.0974138	0.153126	0.355114	0.344535	0.385381	0.361797	-	0.295162	-	-	-	-	-	-	-	99.7812	0.036444	-2.0821	0.583498	-	-	20.0454	5.3e-05
Sejong	-	-	-	-	0.166989	0.12696	-	0.202102	-	-	-	-	-	-	-	9.1456	0.61155	-	-	-	-	-	-
Gyeonggi	0.201131	0.236682	0.274125	0.30511	0.314679	0.332786	-	0.348222	-	-	-	-	-	-	-	14.9029	0.004963	3.0929	0.0418	-	-	7.9979	< 0.000001
Gangwon	0.0797005	0.179378	0.223962	0.237008	0.169767	0.173556	-	0.178725	-	-	-	-	-	-	-	61.9858	0.158707	-7.0337	0.298466	-	-	8.9497	0.239962
Chungbuk	0.10728	0.138123	0.21163	0.169545	0.238805	0.354122	-	0.365021	-	-	-	-	-	-	-	19.642	0.001659	-	-	-	-	-	-
Chungnam	0.165522	0.139831	0.221415	0.23301	0.269744	0.245078	-	0.261787	-	-	-	-	-	-	-	8.6433	0.027586	-	-	-	-	-	-
Jeonbuk	0.0957822	0.117773	0.207073	0.231828	0.236405	0.219361	-	0.274584	-	-	-	-	-	-	-	50.428	0.074252	5.7362	0.186462	-	-	16.9413	6.7e-05
Jeonnam	0.0688293	0.116502	0.241623	0.206816	0.122465	0.146256	-	0.253866	-	-	-	-	-	-	-	12.7552	0.139534	-	-	-	-	-	-
Gyeongbuk	0.0980039	0.137159	0.17535	0.173244	0.235736	0.194046	-	0.295988	-	-	-	-	-	-	-	14.841	0.002378	-	-	-	-	-	-
Gyeongnam	0.115828	0.131107	0.186026	0.204099	0.223182	0.198049	-	0.247801	-	-	-	-	-	-	-	29.2344	0.175858	5.6061	0.208588	-	-	11.8776	0.006817
Jeju	0.0933519	0.118767	0.259713	0.291129	0.197365	0.211798	-	0.376555	-	-	-	-	-	-	-	60.4608	0.39827	6.7262	0.601992	-	-	19.9141	0.218949
Annual oral examination in patients with Allergic rhinitis
City and province	Crude rate(%)
	2008	2009	2010	2011	2012	2013	2014	2015	2016	2017	2018	2019	2020	2021	2022	APC1	p-value	APC2	p-value	APC3	p-value	AAPC	p-value
Median(Si-Gun-Gu)	0.186622	0.275217	0.360061	0.330951	0.347858	0.337509	-	0.375719	-	-	-	-	-	-	-	34.0665	0.021894	0.7531	0.550501	-	-	9.3213	< 0.000001
Overall	0.234735	0.306508	0.404803	0.383595	0.387167	0.399071	-	0.422967	-	-	-	-	-	-	-	28.4288	0.002928	1.1573	0.071085	-	-	8.2969	< 0.000001
Seoul	0.277488	0.360298	0.465889	0.434202	0.442605	0.471002	-	0.483078	-	-	-	-	-	-	-	26.5231	0.012467	1.2557	0.187842	-	-	7.9102	< 0.000001
Busan	0.21748	0.258817	0.329775	0.32895	0.353424	0.357718	-	0.370836	-	-	-	-	-	-	-	23.3692	0.02425	2.7915	0.074434	-	-	8.2929	< 0.000001
Daegu	0.15399	0.248492	0.327711	0.334778	0.323412	0.325999	-	0.403568	-	-	-	-	-	-	-	41.5242	0.080415	3.1683	0.339642	-	-	12.9199	0.000503
Incheon	0.262569	0.305251	0.464261	0.375102	0.422817	0.38941	-	0.442137	-	-	-	-	-	-	-	26.8896	0.110834	0.4265	0.856229	-	-	7.3669	0.013727
Gwangju	0.257574	0.270242	0.430308	0.342675	0.394334	0.36089	-	0.406521	-	-	-	-	-	-	-	23.9618	0.147657	0.8079	0.752547	-	-	6.9424	0.030483
Daejeon	0.235306	0.374629	0.387807	0.403481	0.423851	0.458098	-	0.451378	-	-	-	-	-	-	-	27.2098	0.054358	2.2167	0.257586	-	-	8.8089	1.5e-05
Ulsan	0.202207	0.279094	0.439988	0.451643	0.481363	0.488644	-	0.497462	-	-	-	-	-	-	-	49.4683	0.007284	2.9714	0.070949	-	-	14.5393	< 0.000001
Sejong	-	-	-	-	0.355763	0.415001	-	0.504814	-	-	-	-	-	-	-	12.0655	0.07598	-	-	-	-	-	-
Gyeonggi	0.260344	0.318159	0.410828	0.406044	0.398771	0.418321	-	0.413184	-	-	-	-	-	-	-	25.2675	0.016158	0.4419	0.58972	-	-	6.9847	< 0.000001
Gangwon	0.222081	0.28373	0.306446	0.335108	0.325278	0.322838	-	0.337503	-	-	-	-	-	-	-	18.5213	0.04407	0.9848	0.382279	-	-	5.7121	6e-06
Chungbuk	0.168398	0.194489	0.34741	0.369288	0.339455	0.407527	-	0.459258	-	-	-	-	-	-	-	44.1116	0.084086	7.0346	0.128642	-	-	16.5283	4.9e-05
Chungnam	0.201286	0.301526	0.392417	0.381334	0.350942	0.355499	-	0.379123	-	-	-	-	-	-	-	36.0283	0.052535	-1.2783	0.539955	-	-	8.1904	0.001282
Jeonbuk	0.188052	0.231627	0.399368	0.260753	0.384615	0.346837	-	0.410344	-	-	-	-	-	-	-	10.2538	0.04396	-	-	-	-	-	-
Jeonnam	0.18611	0.245049	0.391433	0.293055	0.297766	0.315155	-	0.369248	-	-	-	-	-	-	-	32.8233	0.020532	0.4851	0.672595	-	-	8.8234	< 0.000001
Gyeongbuk	0.183598	0.260708	0.325771	0.31184	0.324312	0.325447	-	0.397663	-	-	-	-	-	-	-	28.0436	0.064703	3.6818	0.149466	-	-	10.126	1.2e-05
Gyeongnam	0.178638	0.293574	0.343994	0.349416	0.315941	0.281289	-	0.343174	-	-	-	-	-	-	-	34.4381	0.226009	-2.1203	0.65274	-	-	7.1699	0.224277
Jeju	0.07362	0.284671	0.358411	0.34518	0.219707	0.248904	-	0.396402	-	-	-	-	-	-	-	90.4399	0.276912	-2.5526	0.826875	-	-	18.0075	0.252934
Annual oral examination in patients with Atopic dermatitis
City and province	Crude rate(%)
	2008	2009	2010	2011	2012	2013	2014	2015	2016	2017	2018	2019	2020	2021	2022	APC1	p-value	APC2	p-value	APC3	p-value	AAPC	p-value
Median(Si-Gun-Gu)	0.168469	0.248366	0.306543	0.301654	0.317696	0.302343	-	0.338552	-	-	-	-	-	-	-	32.6531	0.040435	1.3521	0.438947	-	-	9.4531	4e-06
Overall	0.212268	0.281138	0.364226	0.358727	0.352345	0.360496	-	0.390699	-	-	-	-	-	-	-	28.8394	0.02387	1.3195	0.30277	-	-	8.5198	< 0.000001
Seoul	0.266607	0.331719	0.415144	0.41256	0.373422	0.428223	-	0.433867	-	-	-	-	-	-	-	22.4517	0.174786	1.1273	0.67957	-	-	6.8096	0.043486
Busan	0.119313	0.237431	0.308802	0.235573	0.337036	0.343844	-	0.312312	-	-	-	-	-	-	-	51.8974	0.247692	1.4996	0.832316	-	-	13.8909	0.131138
Daegu	0.15939	0.164299	0.280103	0.322717	0.313867	0.301337	-	0.425791	-	-	-	-	-	-	-	35.2656	0.221387	8.7198	0.17926	-	-	15.7222	0.010818
Incheon	0.165193	0.314841	0.422017	0.315907	0.393002	0.348193	-	0.389884	-	-	-	-	-	-	-	47.2348	0.109302	-1.3702	0.719431	-	-	10.5919	0.030276
Gwangju	0.16278	0.180365	0.376856	0.299518	0.334771	0.328936	-	0.440694	-	-	-	-	-	-	-	43.4175	0.058052	5.6937	0.125584	-	-	15.3244	2e-06
Daejeon	0.170687	0.31876	0.313022	0.341909	0.272991	0.419066	-	0.376812	-	-	-	-	-	-	-	8.9524	0.073961	-	-	-	-	-	-
Ulsan	0.284484	0.206576	0.511755	0.477686	0.419673	0.460267	-	0.482074	-	-	-	-	-	-	-	9.6183	0.113674	-	-	-	-	-	-
Sejong	-	-	-	-	0.341611	0.304906	-	0.524983	-	-	-	-	-	-	-	17.4973	0.340469	-	-	-	-	-	-
Gyeonggi	0.231472	0.295549	0.359335	0.392358	0.363954	0.362654	-	0.370935	-	-	-	-	-	-	-	26.4295	0.049579	-0.1162	0.936719	-	-	6.8412	0.000248
Gangwon	0.161032	0.260975	0.293474	0.341331	0.338303	0.25455	-	0.329518	-	-	-	-	-	-	-	36.6927	0.316724	-0.7663	0.904101	-	-	8.7422	0.286374
Chungbuk	0.300028	0.264431	0.281359	0.334008	0.394582	0.318754	-	0.430535	-	-	-	-	-	-	-	6.1511	0.02713	-	-	-	-	-	-
Chungnam	0.134198	0.284803	0.409667	0.362712	0.342927	0.312903	-	0.40515	-	-	-	-	-	-	-	62.3744	0.100258	-1.7843	0.694934	-	-	13.3868	0.023188
Jeonbuk	0.303049	0.237212	0.351198	0.289769	0.366898	0.296034	-	0.346547	-	-	-	-	-	-	-	2.9355	0.294901	-	-	-	-	-	-
Jeonnam	0.203392	0.213949	0.380479	0.257605	0.316143	0.271261	-	0.326284	-	-	-	-	-	-	-	5.5388	0.181882	-	-	-	-	-	-
Gyeongbuk	0.132367	0.228991	0.294511	0.263115	0.303156	0.25833	-	0.373011	-	-	-	-	-	-	-	39.8883	0.213567	3.6058	0.510024	-	-	12.8861	0.050773
Gyeongnam	0.181404	0.243684	0.286568	0.296479	0.328413	0.201524	-	0.320249	-	-	-	-	-	-	-	4.9203	0.25396	-	-	-	-	-	-
Jeju	0.166964	0.215743	0.239338	0.32307	0.0808036	0.366608	-	0.429997	-	-	-	-	-	-	-	10.3561	0.348604	-	-	-	-	-	-
Annual oral examination in patients with Cataracts
City and province	Crude rate(%)
	2008	2009	2010	2011	2012	2013	2014	2015	2016	2017	2018	2019	2020	2021	2022	APC1	p-value	APC2	p-value	APC3	p-value	AAPC	p-value
Median(Si-Gun-Gu)	0.0889588	0.1374	0.198922	0.174002	0.182507	0.179928	-	-	-	0.292176	-	-	-	-	-	36.676	0.108434	6.3914	0.070775	-	-	12.4815	3.4e-05
Overall	0.123819	0.177405	0.241096	0.219149	0.238291	0.225065	-	-	-	0.34098	-	-	-	-	-	30.594	0.130725	5.5719	0.082853	-	-	10.6818	0.000185
Seoul	0.191986	0.25655	0.36563	0.309144	0.325281	0.336199	-	-	-	0.431682	-	-	-	-	-	28.6381	0.008138	3.4945	0.010504	-	-	8.6193	< 0.000001
Busan	0.126294	0.110267	0.196734	0.186227	0.241158	0.222249	-	-	-	0.379541	-	-	-	-	-	13.7821	0.002108	-	-	-	-	-	-
Daegu	0.0840431	0.173715	0.205842	0.178963	0.20137	0.186446	-	-	-	0.241235	-	-	-	-	-	43.8132	0.054744	1.9813	0.290225	-	-	10.0762	1.9e-05
Incheon	0.109943	0.285903	0.307133	0.284689	0.253128	0.256442	-	-	-	0.452027	-	-	-	-	-	10.7451	0.070439	-	-	-	-	-	-
Gwangju	0.12118	0.148229	0.317336	0.26336	0.269455	0.270123	-	-	-	0.369042	-	-	-	-	-	52.4869	0.026039	4.1686	0.063143	-	-	13.3741	< 0.000001
Daejeon	0.131214	0.222891	0.25366	0.243932	0.314601	0.285313	-	-	-	0.464178	-	-	-	-	-	32.2072	0.200891	8.616	0.069773	-	-	13.4653	0.000771
Ulsan	0.118838	0.166854	0.255241	0.297805	0.264967	0.290984	-	-	-	0.382179	-	-	-	-	-	47.6282	0.093793	5.6418	0.11063	-	-	13.7973	7e-05
Sejong	-	-	-	-	0.187009	0.190716	-	-	-	0.480931	-	-	-	-	-	22.2547	0.108548	-	-	-	-	-	-
Gyeonggi	0.154077	0.205618	0.252241	0.257342	0.287969	0.253719	-	-	-	0.38908	-	-	-	-	-	24.4456	0.275944	6.1374	0.121176	-	-	9.9579	0.010835
Gangwon	0.0865804	0.136682	0.213206	0.170284	0.162357	0.14975	-	-	-	0.308269	-	-	-	-	-	10.9587	0.031012	-	-	-	-	-	-
Chungbuk	0.118977	0.137373	0.213444	0.182693	0.221201	0.194947	-	-	-	0.35403	-	-	-	-	-	11.4967	0.003241	-	-	-	-	-	-
Chungnam	0.0793713	0.132407	0.206756	0.204581	0.209866	0.193093	-	-	-	0.244961	-	-	-	-	-	57.5042	0.046772	2.3185	0.284202	-	-	12.612	4e-06
Jeonbuk	0.106621	0.0951984	0.186192	0.110271	0.204789	0.192606	-	-	-	0.298248	-	-	-	-	-	12.8474	0.014721	-	-	-	-	-	-
Jeonnam	0.0754297	0.11822	0.178056	0.134599	0.122631	0.109263	-	-	-	0.183488	-	-	-	-	-	6.2426	0.159662	-	-	-	-	-	-
Gyeongbuk	0.0714395	0.10605	0.117663	0.110396	0.136603	0.115091	-	-	-	0.157843	-	-	-	-	-	23.7386	0.330108	3.9604	0.272646	-	-	8.0628	0.066245
Gyeongnam	0.0650112	0.132941	0.11404	0.146576	0.119339	0.0965784	-	-	-	0.220173	-	-	-	-	-	9.5034	0.065417	-	-	-	-	-	-
Jeju	0.0915334	0.167953	0.19522	0.182964	0.161229	0.14871	-	-	-	0.380527	-	-	-	-	-	12.1603	0.025769	-	-	-	-	-	-
Annual oral examination in patients with Depression (physician diagnosis)
City and province	Crude rate(%)
	2008	2009	2010	2011	2012	2013	2014	2015	2016	2017	2018	2019	2020	2021	2022	APC1	p-value	APC2	p-value	APC3	p-value	AAPC	p-value
Median(Si-Gun-Gu)	-	0.196852	0.258648	0.218678	0.245844	0.229313	-	-	-	-	-	-	-	-	-	2.5268	0.537196	-	-	-	-	-	-
Overall	-	0.240967	0.332106	0.295674	0.308458	0.30421	-	-	-	-	-	-	-	-	-	3.9711	0.37661	-	-	-	-	-	-
Seoul	-	0.310795	0.432575	0.371292	0.399533	0.401355	-	-	-	-	-	-	-	-	-	4.384	0.348144	-	-	-	-	-	-
Busan	-	0.17247	0.257684	0.279335	0.270878	0.200177	-	-	-	-	-	-	-	-	-	3.5703	0.671831	-	-	-	-	-	-
Daegu	-	0.213612	0.247903	0.228249	0.267533	0.211884	-	-	-	-	-	-	-	-	-	0.5895	0.881994	-	-	-	-	-	-
Incheon	-	0.254873	0.420508	0.262414	0.279824	0.368527	-	-	-	-	-	-	-	-	-	3.3677	0.705113	-	-	-	-	-	-
Gwangju	-	0.231974	0.376756	0.366998	0.397207	0.365061	-	-	-	-	-	-	-	-	-	10.054	0.195236	-	-	-	-	-	-
Daejeon	-	0.294385	0.418089	0.350311	0.340005	0.405808	-	-	-	-	-	-	-	-	-	4.4879	0.407126	-	-	-	-	-	-
Ulsan	-	0.212477	0.321696	0.35444	0.416888	0.368018	-	-	-	-	-	-	-	-	-	14.5857	0.080103	-	-	-	-	-	-
Sejong	-	-	-	-	0.320506	0.428551	-	-	-	-	-	-	-	-	-	33.6449	-	-	-	-	-	-	-
Gyeonggi	-	0.271482	0.343265	0.333082	0.317266	0.329034	-	-	-	-	-	-	-	-	-	3.1387	0.363121	-	-	-	-	-	-
Gangwon	-	0.237609	0.244687	0.246531	0.224224	0.223392	-	-	-	-	-	-	-	-	-	-2.1741	0.173586	-	-	-	-	-	-
Chungbuk	-	0.139196	0.239384	0.313951	0.26333	0.305219	-	-	-	-	-	-	-	-	-	18.1443	0.105125	-	-	-	-	-	-
Chungnam	-	0.190465	0.259106	0.283284	0.188047	0.273842	-	-	-	-	-	-	-	-	-	4.2042	0.596	-	-	-	-	-	-
Jeonbuk	-	0.176593	0.361716	0.111738	0.332254	0.309519	-	-	-	-	-	-	-	-	-	10.8972	0.593464	-	-	-	-	-	-
Jeonnam	-	0.194182	0.284315	0.165751	0.157843	0.155923	-	-	-	-	-	-	-	-	-	-9.7186	0.240063	-	-	-	-	-	-
Gyeongbuk	-	0.185156	0.199702	0.142367	0.248693	0.162744	-	-	-	-	-	-	-	-	-	-0.3402	0.967692	-	-	-	-	-	-
Gyeongnam	-	0.181312	0.21591	0.191868	0.185686	0.147997	-	-	-	-	-	-	-	-	-	-5.3714	0.248192	-	-	-	-	-	-
Jeju	-	0.241352	0.261635	0.373127	0.346782	0.221951	-	-	-	-	-	-	-	-	-	1.1743	0.897174	-	-	-	-	-	-
Annual oral examination in patients with Depression (symptom experience)
City and province	Crude rate(%)
	2008	2009	2010	2011	2012	2013	2014	2015	2016	2017	2018	2019	2020	2021	2022	APC1	p-value	APC2	p-value	APC3	p-value	AAPC	p-value
Median(Si-Gun-Gu)	0.131385	0.19163	0.272514	0.248274	0.255885	0.255815	0.28943	0.300631	0.319056	0.343674	-	-	-	-	-	35.9394	0.000616	4.0172	0.000745	-	-	10.3917	< 0.000001
Overall	0.181714	0.233137	0.320612	0.309526	0.315552	0.311138	0.3439	0.348537	0.368635	0.389222	-	-	-	-	-	29.067	0.001222	3.1853	0.001784	-	-	8.4469	< 0.000001
Seoul	0.242113	0.294646	0.397446	0.356497	0.374326	0.39112	0.406543	0.435799	0.427571	0.42543	-	-	-	-	-	23.9142	0.004742	2.3322	0.011537	-	-	6.7778	< 0.000001
Busan	0.152381	0.192729	0.228795	0.282091	0.304307	0.248293	0.292025	0.323317	0.361727	0.400769	-	-	-	-	-	25.1894	0.189234	6.7445	0.02142	-	-	10.5932	0.00552
Daegu	0.116912	0.185668	0.263631	0.260971	0.253842	0.251503	0.279718	0.256647	0.304329	0.311937	-	-	-	-	-	44.7469	0.006843	2.2314	0.104952	-	-	10.4448	1e-06
Incheon	0.18845	0.291654	0.366493	0.329757	0.283583	0.321159	0.374257	0.337517	0.382931	0.431449	-	-	-	-	-	26.9997	0.10455	2.5246	0.182816	-	-	7.52	0.014341
Gwangju	0.187954	0.209484	0.361854	0.336937	0.326738	0.355649	0.335016	0.344544	0.390842	0.360467	-	-	-	-	-	37.1659	0.005749	1.5531	0.152774	-	-	8.5688	1e-06
Daejeon	0.238496	0.283384	0.289992	0.34875	0.357106	0.391126	0.462882	0.369776	0.415977	0.440555	-	-	-	-	-	9.5629	0.000249	-1.0024	0.744347	-	-	5.9214	1e-06
Ulsan	0.14918	0.205712	0.398848	0.319848	0.366923	0.431138	0.291618	0.360931	0.43917	0.345241	-	-	-	-	-	58.4198	0.095335	0.5274	0.867492	-	-	11.219	0.053159
Sejong	-	-	-	-	0.250716	0.3626	0.321962	0.304661	0.413418	0.530702	-	-	-	-	-	12.362	0.037048	-	-	-	-	-	-
Gyeonggi	0.221397	0.235576	0.340589	0.349102	0.338851	0.318244	0.362579	0.35068	0.39481	0.401367	-	-	-	-	-	23.5286	0.04907	2.8128	0.051858	-	-	7.0934	0.000629
Gangwon	0.11903	0.2034	0.220762	0.208447	0.222503	0.217776	0.259169	0.331171	0.314449	0.328858	-	-	-	-	-	9.4245	0.000463	-	-	-	-	-	-
Chungbuk	0.176419	0.150787	0.245949	0.223683	0.287746	0.2846	0.321184	0.364393	0.337658	0.423602	-	-	-	-	-	10.5718	5.6e-05	-	-	-	-	-	-
Chungnam	0.140862	0.214497	0.270519	0.285884	0.294759	0.263788	0.318036	0.301526	0.307295	0.388376	-	-	-	-	-	35.6226	0.061319	3.4639	0.100589	-	-	9.8777	0.002451
Jeonbuk	0.125466	0.168484	0.313734	0.173165	0.326733	0.261771	0.280016	0.293182	0.331951	0.329555	-	-	-	-	-	41.157	0.23607	4.2034	0.282733	-	-	11.4744	0.083787
Jeonnam	0.113735	0.16337	0.300439	0.242167	0.157833	0.232833	0.227092	0.256671	0.265063	0.297643	-	-	-	-	-	40.3666	0.194519	2.1628	0.511046	-	-	9.636	0.097702
Gyeongbuk	0.0846786	0.184197	0.201822	0.161765	0.195581	0.168514	0.279019	0.284422	0.234047	0.262479	-	-	-	-	-	9.517	0.008641	-	-	-	-	-	-
Gyeongnam	0.0947765	0.17886	0.214362	0.216596	0.262986	0.209047	0.267402	0.235339	0.265517	0.345822	-	-	-	-	-	44.2406	0.104583	4.4597	0.13787	-	-	12.2252	0.011048
Jeju	0.189385	0.212708	0.256615	0.30821	0.243403	0.269341	0.304029	0.336397	0.34962	0.475403	-	-	-	-	-	8.3111	0.000244	-	-	-	-	-	-
Annual oral examination in patients with Prevalence of depressive symptoms (PHQ-9)
City and province	Crude rate(%)
	2008	2009	2010	2011	2012	2013	2014	2015	2016	2017	2018	2019	2020	2021	2022	APC1	p-value	APC2	p-value	APC3	p-value	AAPC	p-value
Median(Si-Gun-Gu)	-	-	-	-	-	-	-	-	-	0.260549	-	-	-	-	-	-	-	-	-	-	-	-	-
Overall	-	-	-	-	-	-	-	-	-	0.31844	-	-	-	-	-	-	-	-	-	-	-	-	-
Seoul	-	-	-	-	-	-	-	-	-	0.342656	-	-	-	-	-	-	-	-	-	-	-	-	-
Busan	-	-	-	-	-	-	-	-	-	0.344621	-	-	-	-	-	-	-	-	-	-	-	-	-
Daegu	-	-	-	-	-	-	-	-	-	0.269533	-	-	-	-	-	-	-	-	-	-	-	-	-
Incheon	-	-	-	-	-	-	-	-	-	0.360063	-	-	-	-	-	-	-	-	-	-	-	-	-
Gwangju	-	-	-	-	-	-	-	-	-	0.299577	-	-	-	-	-	-	-	-	-	-	-	-	-
Daejeon	-	-	-	-	-	-	-	-	-	0.398959	-	-	-	-	-	-	-	-	-	-	-	-	-
Ulsan	-	-	-	-	-	-	-	-	-	0.403296	-	-	-	-	-	-	-	-	-	-	-	-	-
Sejong	-	-	-	-	-	-	-	-	-	0.452697	-	-	-	-	-	-	-	-	-	-	-	-	-
Gyeonggi	-	-	-	-	-	-	-	-	-	0.354422	-	-	-	-	-	-	-	-	-	-	-	-	-
Gangwon	-	-	-	-	-	-	-	-	-	0.233585	-	-	-	-	-	-	-	-	-	-	-	-	-
Chungbuk	-	-	-	-	-	-	-	-	-	0.341248	-	-	-	-	-	-	-	-	-	-	-	-	-
Chungnam	-	-	-	-	-	-	-	-	-	0.284586	-	-	-	-	-	-	-	-	-	-	-	-	-
Jeonbuk	-	-	-	-	-	-	-	-	-	0.194993	-	-	-	-	-	-	-	-	-	-	-	-	-
Jeonnam	-	-	-	-	-	-	-	-	-	0.23511	-	-	-	-	-	-	-	-	-	-	-	-	-
Gyeongbuk	-	-	-	-	-	-	-	-	-	0.22438	-	-	-	-	-	-	-	-	-	-	-	-	-
Gyeongnam	-	-	-	-	-	-	-	-	-	0.235694	-	-	-	-	-	-	-	-	-	-	-	-	-
Jeju	-	-	-	-	-	-	-	-	-	0.460429	-	-	-	-	-	-	-	-	-	-	-	-	-
Annual oral examination in patients with Cancer
City and province	Crude rate(%)
	2008	2009	2010	2011	2012	2013	2014	2015	2016	2017	2018	2019	2020	2021	2022	APC1	p-value	APC2	p-value	APC3	p-value	AAPC	p-value
Median(Si-Gun-Gu)	0.111734	-	-	-	0.258395	-	-	-	-	-	-	-	-	-	-	23.1971	-	-	-	-	-	-	-
Overall	0.163655	-	-	-	0.329218	-	-	-	-	-	-	-	-	-	-	19.0112	-	-	-	-	-	-	-
Seoul	0.241668	-	-	-	0.410443	-	-	-	-	-	-	-	-	-	-	14.0886	-	-	-	-	-	-	-
Busan	0.116655	-	-	-	0.262071	-	-	-	-	-	-	-	-	-	-	22.3288	-	-	-	-	-	-	-
Daegu	0.170494	-	-	-	0.266671	-	-	-	-	-	-	-	-	-	-	11.9478	-	-	-	-	-	-	-
Incheon	0.267558	-	-	-	0.332629	-	-	-	-	-	-	-	-	-	-	5.579	-	-	-	-	-	-	-
Gwangju	0.245914	-	-	-	0.4127	-	-	-	-	-	-	-	-	-	-	13.8292	-	-	-	-	-	-	-
Daejeon	0.0827988	-	-	-	0.457543	-	-	-	-	-	-	-	-	-	-	53.2664	-	-	-	-	-	-	-
Ulsan	0.131793	-	-	-	0.514641	-	-	-	-	-	-	-	-	-	-	40.5427	-	-	-	-	-	-	-
Sejong	-	-	-	-	0.157516	-	-	-	-	-	-	-	-	-	-	-	-	-	-	-	-	-	-
Gyeonggi	0.163838	-	-	-	0.341834	-	-	-	-	-	-	-	-	-	-	20.1699	-	-	-	-	-	-	-
Gangwon	0.137061	-	-	-	0.240222	-	-	-	-	-	-	-	-	-	-	15.0463	-	-	-	-	-	-	-
Chungbuk	0.087724	-	-	-	0.26965	-	-	-	-	-	-	-	-	-	-	32.3489	-	-	-	-	-	-	-
Chungnam	0.0965059	-	-	-	0.296008	-	-	-	-	-	-	-	-	-	-	32.1691	-	-	-	-	-	-	-
Jeonbuk	0.165402	-	-	-	0.320384	-	-	-	-	-	-	-	-	-	-	18.0094	-	-	-	-	-	-	-
Jeonnam	0.127794	-	-	-	0.200999	-	-	-	-	-	-	-	-	-	-	11.9429	-	-	-	-	-	-	-
Gyeongbuk	0.0999649	-	-	-	0.219908	-	-	-	-	-	-	-	-	-	-	21.7883	-	-	-	-	-	-	-
Gyeongnam	0.108676	-	-	-	0.258941	-	-	-	-	-	-	-	-	-	-	24.1562	-	-	-	-	-	-	-
Jeju	0.113114	-	-	-	0.295323	-	-	-	-	-	-	-	-	-	-	27.1118	-	-	-	-	-	-	-
Annual oral examination in General population
City and province	Crude rate(%)
	2008	2009	2010	2011	2012	2013	2014	2015	2016	2017	2018	2019	2020	2021	2022	APC1	p-value	APC2	p-value	APC3	p-value	AAPC	p-value
Median(Si-Gun-Gu)	0.139897	0.204447	0.29796	0.27436	0.289166	0.28008	0.319309	0.345288	0.361044	0.379421	-	-	-	-	-	38.3281	0.001412	4.3816	0.001484	-	-	11.1217	< 0.000001
Overall	0.17818	0.241206	0.33963	0.323949	0.346466	0.338051	0.36878	0.389165	0.403693	0.430494	-	-	-	-	-	34.0329	0.000325	3.8371	0.000391	-	-	9.8975	< 0.000001
Seoul	0.232074	0.312689	0.417784	0.3968	0.418806	0.420293	0.446671	0.467575	0.445311	0.488639	-	-	-	-	-	31.1019	0.001342	2.4047	0.008256	-	-	8.1837	< 0.000001
Busan	0.152511	0.199691	0.306052	0.289692	0.325327	0.296107	0.335296	0.379334	0.399516	0.428814	-	-	-	-	-	36.4837	0.010763	5.7026	0.003241	-	-	11.8797	< 0.000001
Daegu	0.130155	0.188798	0.268414	0.268934	0.277192	0.269913	0.292747	0.333792	0.317188	0.332452	-	-	-	-	-	40.9067	0.002912	3.5005	0.009693	-	-	10.8454	< 0.000001
Incheon	0.187018	0.290274	0.407275	0.335851	0.383557	0.362727	0.402062	0.425171	0.431195	0.496008	-	-	-	-	-	36.0701	0.004774	3.3041	0.012483	-	-	9.826	< 0.000001
Gwangju	0.19624	0.235707	0.372519	0.356339	0.376752	0.366929	0.375671	0.42543	0.41342	0.473041	-	-	-	-	-	35.1873	0.00578	3.7089	0.008753	-	-	10.0014	< 0.000001
Daejeon	0.185849	0.279095	0.34279	0.324869	0.377182	0.417255	0.445711	0.441934	0.465602	0.484623	-	-	-	-	-	32.6369	0.01297	5.4833	0.003095	-	-	10.9917	< 0.000001
Ulsan	0.169051	0.237944	0.398638	0.446628	0.43588	0.454536	0.436243	0.483763	0.477653	0.475313	-	-	-	-	-	59.0348	0.000153	2.5438	0.008943	-	-	13.0476	< 0.000001
Sejong	-	-	-	-	0.278158	0.374746	0.396188	0.374851	0.49446	0.562202	-	-	-	-	-	13.0456	0.006089	-	-	-	-	-	-
Gyeonggi	0.21043	0.250186	0.352892	0.34938	0.371332	0.364476	0.389417	0.4041	0.441275	0.452418	-	-	-	-	-	28.1298	0.001023	4.1232	0.000406	-	-	9.0361	< 0.000001
Gangwon	0.123707	0.203121	0.263417	0.247372	0.250931	0.238869	0.26648	0.299258	0.368396	0.387909	-	-	-	-	-	33.0528	0.067296	5.9609	0.016675	-	-	11.4599	0.00031
Chungbuk	0.146837	0.187215	0.29275	0.305208	0.320222	0.343022	0.389964	0.38216	0.42068	0.472922	-	-	-	-	-	40.8481	0.000803	7.2271	0.000109	-	-	13.9268	< 0.000001
Chungnam	0.124831	0.223544	0.322933	0.306723	0.315719	0.296811	0.335473	0.331827	0.370181	0.383448	-	-	-	-	-	52.5761	0.001322	2.433	0.040264	-	-	11.9166	< 0.000001
Jeonbuk	0.144837	0.150497	0.30017	0.19734	0.302927	0.296983	0.330993	0.360153	0.366792	0.367067	-	-	-	-	-	10.8989	0.001186	-	-	-	-	-	-
Jeonnam	0.128704	0.199321	0.259496	0.21419	0.2255	0.216213	0.249628	0.295121	0.319603	0.307872	-	-	-	-	-	27.2653	0.054785	4.5296	0.018608	-	-	9.2026	0.000204
Gyeongbuk	0.126285	0.17821	0.241065	0.232384	0.25848	0.241486	0.295584	0.298144	0.293785	0.312355	-	-	-	-	-	35.102	0.013677	4.2863	0.011572	-	-	10.4619	1e-06
Gyeongnam	0.11609	0.195811	0.269155	0.290355	0.28522	0.233897	0.274704	0.277539	0.315986	0.358226	-	-	-	-	-	47.0463	0.063808	2.6447	0.283318	-	-	11.1807	0.007871
Jeju	0.147413	0.236906	0.3036	0.282946	0.206311	0.219478	0.296243	0.334591	0.355543	0.400657	-	-	-	-	-	7.9102	0.009238	-	-	-	-	-	-

## Sheet: Annual scaling
Annual scaling in patients with Hypertension
City and province	Crude rate(%)
	2008	2009	2010	2011	2012	2013	2014	2015	2016	2017	2018	2019	2020	2021	2022	APC1	p-value	APC2	p-value	APC3	p-value	AAPC	p-value
Median(Si-Gun-Gu)	0.127031	0.164064	0.191128	0.196107	0.208477	0.226995	0.265535	0.344711	0.365377	0.395151	-	-	-	-	-	12.7308	< 0.000001	-	-	-	-	-	-
Overall	0.16896	0.213486	0.242321	0.246739	0.25969	0.280016	0.318033	0.399277	0.414674	0.448684	-	-	-	-	-	10.715	< 0.000001	-	-	-	-	-	-
Seoul	0.236433	0.299455	0.340263	0.326372	0.349569	0.358377	0.398487	0.485564	0.47812	0.547831	-	-	-	-	-	8.3771	7e-06	-	-	-	-	-	-
Busan	0.136664	0.184867	0.166966	0.219944	0.202433	0.238259	0.261524	0.372234	0.390866	0.383039	-	-	-	-	-	12.3293	1e-05	-	-	-	-	-	-
Daegu	0.144045	0.199252	0.220328	0.245372	0.254064	0.258906	0.316255	0.380603	0.4017	0.438977	-	-	-	-	-	11.8533	1e-06	-	-	-	-	-	-
Incheon	0.178564	0.225619	0.244868	0.229177	0.260096	0.292034	0.356319	0.390721	0.452787	0.457925	-	-	-	-	-	10.9196	1e-06	-	-	-	-	-	-
Gwangju	0.164754	0.262377	0.292678	0.328674	0.316372	0.372602	0.355731	0.469358	0.473477	0.461997	-	-	-	-	-	30.6336	0.066419	7.0027	0.006801	-	-	11.8543	6.4e-05
Daejeon	0.172373	0.256419	0.271024	0.282464	0.290663	0.32574	0.365605	0.499854	0.500149	0.502315	-	-	-	-	-	11.7186	1.1e-05	-	-	-	-	-	-
Ulsan	0.105767	0.199318	0.230912	0.221939	0.236934	0.26059	0.288192	0.380218	0.421332	0.43203	-	-	-	-	-	34.4173	0.022928	10.408	0.00046	-	-	15.3428	< 0.000001
Sejong	-	-	-	-	0.184257	0.287643	0.307549	0.353554	0.409742	0.518293	-	-	-	-	-	19.9751	0.001522	-	-	-	-	-	-
Gyeonggi	0.214575	0.253508	0.285398	0.290126	0.308268	0.331877	0.354172	0.421487	0.443551	0.481474	-	-	-	-	-	8.7105	< 0.000001	-	-	-	-	-	-
Gangwon	0.135988	0.153147	0.187986	0.170998	0.205115	0.22094	0.264557	0.354388	0.350725	0.383144	-	-	-	-	-	12.6708	1e-06	-	-	-	-	-	-
Chungbuk	0.0888694	0.132516	0.162157	0.165152	0.188499	0.192612	0.259645	0.354676	0.366244	0.411024	-	-	-	-	-	17.1867	1e-06	-	-	-	-	-	-
Chungnam	0.127279	0.164133	0.180003	0.183687	0.198946	0.215141	0.274052	0.361757	0.34576	0.40024	-	-	-	-	-	13.1034	1e-06	-	-	-	-	-	-
Jeonbuk	0.119407	0.112634	0.182124	0.175207	0.179672	0.221384	0.267177	0.29328	0.385405	0.344177	-	-	-	-	-	14.2548	5e-06	-	-	-	-	-	-
Jeonnam	0.102544	0.128801	0.160746	0.14625	0.147421	0.157713	0.219025	0.284864	0.3122	0.337773	-	-	-	-	-	13.5872	2.2e-05	-	-	-	-	-	-
Gyeongbuk	0.0994892	0.124356	0.132838	0.134363	0.156235	0.170889	0.204807	0.304706	0.281845	0.335645	-	-	-	-	-	14.4477	2e-06	-	-	-	-	-	-
Gyeongnam	0.108119	0.13472	0.177221	0.204389	0.182528	0.211854	0.24696	0.325477	0.363593	0.379717	-	-	-	-	-	14.2803	2e-06	-	-	-	-	-	-
Jeju	0.104812	0.19368	0.233824	0.251572	0.289844	0.282276	0.293345	0.371345	0.363136	0.389653	-	-	-	-	-	46.4173	0.007052	6.9386	0.002169	-	-	14.6723	< 0.000001
Annual scaling in patients with Diabetes mellitus
City and province	Crude rate(%)
	2008	2009	2010	2011	2012	2013	2014	2015	2016	2017	2018	2019	2020	2021	2022	APC1	p-value	APC2	p-value	APC3	p-value	AAPC	p-value
Median(Si-Gun-Gu)	0.12269	0.154445	0.187567	0.195686	0.198331	0.22225	0.25636	0.343102	0.365443	0.378908	-	-	-	-	-	12.9486	1e-06	-	-	-	-	-	-
Overall	0.155075	0.200278	0.230358	0.232309	0.247609	0.275073	0.308116	0.383838	0.409179	0.433519	-	-	-	-	-	11.3849	< 0.000001	-	-	-	-	-	-
Seoul	0.197851	0.279949	0.309009	0.293683	0.332201	0.364604	0.38878	0.459563	0.457832	0.538129	-	-	-	-	-	9.7595	6e-06	-	-	-	-	-	-
Busan	0.114017	0.151157	0.153999	0.220714	0.211452	0.226008	0.253637	0.352906	0.374326	0.352364	-	-	-	-	-	13.6618	5e-06	-	-	-	-	-	-
Daegu	0.133792	0.140258	0.196086	0.225622	0.233359	0.238546	0.312108	0.35311	0.420573	0.431195	-	-	-	-	-	14.3711	< 0.000001	-	-	-	-	-	-
Incheon	0.190026	0.213039	0.232747	0.205755	0.249532	0.279866	0.336264	0.36948	0.465616	0.442477	-	-	-	-	-	3.5673	0.449369	13.7645	0.000294	-	-	10.2585	< 0.000001
Gwangju	0.155428	0.215109	0.301535	0.298978	0.266115	0.370508	0.271243	0.475081	0.44375	0.42808	-	-	-	-	-	10.5303	0.001212	-	-	-	-	-	-
Daejeon	0.154785	0.240653	0.20927	0.246508	0.272907	0.30436	0.323992	0.457973	0.475277	0.473468	-	-	-	-	-	12.637	9e-06	-	-	-	-	-	-
Ulsan	0.12913	0.216009	0.23085	0.194578	0.219701	0.27117	0.248352	0.396699	0.397953	0.380561	-	-	-	-	-	11.2985	0.000322	-	-	-	-	-	-
Sejong	-	-	-	-	0.19911	0.153441	0.245177	0.386426	0.309865	0.516125	-	-	-	-	-	23.322	0.019757	-	-	-	-	-	-
Gyeonggi	0.190906	0.234272	0.25845	0.270911	0.283606	0.31272	0.356903	0.403031	0.433711	0.460637	-	-	-	-	-	9.7882	< 0.000001	-	-	-	-	-	-
Gangwon	0.129656	0.133617	0.210976	0.161968	0.185772	0.212037	0.250061	0.343683	0.319434	0.366707	-	-	-	-	-	12.4005	3.7e-05	-	-	-	-	-	-
Chungbuk	0.0823331	0.136898	0.182402	0.224203	0.199272	0.211773	0.264681	0.359627	0.378584	0.371721	-	-	-	-	-	44.5678	0.099788	11.7044	0.006214	-	-	18.2931	0.000179
Chungnam	0.113589	0.155436	0.204295	0.203082	0.19057	0.230041	0.288382	0.36153	0.367693	0.400895	-	-	-	-	-	13.9002	5e-06	-	-	-	-	-	-
Jeonbuk	0.136489	0.125176	0.195085	0.152671	0.187814	0.229035	0.260986	0.309607	0.404841	0.391112	-	-	-	-	-	14.1599	1.2e-05	-	-	-	-	-	-
Jeonnam	0.100511	0.145145	0.144327	0.161529	0.169168	0.168482	0.216692	0.293082	0.349806	0.318027	-	-	-	-	-	13.5132	1.4e-05	-	-	-	-	-	-
Gyeongbuk	0.103923	0.139427	0.142513	0.125752	0.121305	0.171299	0.180296	0.320208	0.309663	0.350337	-	-	-	-	-	2.9229	0.699889	23.3849	0.008386	-	-	13.8314	0.001962
Gyeongnam	0.134329	0.153093	0.201409	0.192262	0.200747	0.222722	0.23172	0.305541	0.356093	0.370458	-	-	-	-	-	11.4084	3e-06	-	-	-	-	-	-
Jeju	0.121073	0.174309	0.1942	0.246264	0.276581	0.211353	0.274731	0.331875	0.357087	0.362956	-	-	-	-	-	11.3014	0.000132	-	-	-	-	-	-
Annual scaling in patients with Dyslipidaemia
City and province	Crude rate(%)
	2008	2009	2010	2011	2012	2013	2014	2015	2016	2017	2018	2019	2020	2021	2022	APC1	p-value	APC2	p-value	APC3	p-value	AAPC	p-value
Median(Si-Gun-Gu)	-	-	-	0.285334	0.296356	0.316227	0.369832	0.420191	0.429139	0.456288	-	-	-	-	-	9.0925	0.000109	-	-	-	-	-	-
Overall	-	-	-	0.337687	0.350015	0.370104	0.410274	0.463094	0.484026	0.516035	-	-	-	-	-	7.9491	2.4e-05	-	-	-	-	-	-
Seoul	-	-	-	0.385826	0.405444	0.434925	0.476615	0.519673	0.537317	0.605887	-	-	-	-	-	7.7724	5e-06	-	-	-	-	-	-
Busan	-	-	-	0.291283	0.308646	0.318697	0.377605	0.439414	0.473328	0.453545	-	-	-	-	-	9.3594	0.000604	-	-	-	-	-	-
Daegu	-	-	-	0.29581	0.32998	0.340228	0.387188	0.431781	0.437981	0.50937	-	-	-	-	-	9.0741	2.7e-05	-	-	-	-	-	-
Incheon	-	-	-	0.320093	0.315431	0.388545	0.416158	0.466037	0.507013	0.508143	-	-	-	-	-	9.4134	0.000317	-	-	-	-	-	-
Gwangju	-	-	-	0.41502	0.412785	0.442797	0.449733	0.514912	0.556119	0.536028	-	-	-	-	-	5.5515	0.001251	-	-	-	-	-	-
Daejeon	-	-	-	0.356675	0.367421	0.404461	0.469907	0.557878	0.531896	0.586202	-	-	-	-	-	9.5436	0.000421	-	-	-	-	-	-
Ulsan	-	-	-	0.260571	0.278372	0.360296	0.419452	0.435273	0.440468	0.461201	-	-	-	-	-	18.3892	0.053082	3.273	0.510098	-	-	10.5731	0.000452
Sejong	-	-	-	-	0.318618	0.310443	0.435748	0.511844	0.508273	0.586101	-	-	-	-	-	14.3166	0.004326	-	-	-	-	-	-
Gyeonggi	-	-	-	0.381513	0.380595	0.403106	0.433478	0.477887	0.495814	0.533325	-	-	-	-	-	3.311	0.329813	7.4491	0.012371	-	-	6.0516	< 0.000001
Gangwon	-	-	-	0.251876	0.266985	0.297223	0.359383	0.396474	0.405255	0.429049	-	-	-	-	-	12.6346	0.029706	4.3086	0.589886	-	-	9.7879	0.000358
Chungbuk	-	-	-	0.261916	0.269981	0.290254	0.332728	0.398193	0.454005	0.48064	-	-	-	-	-	6.3515	0.416329	14.3728	0.019746	-	-	11.6339	4e-06
Chungnam	-	-	-	0.30088	0.302213	0.285127	0.360405	0.444193	0.461207	0.483422	-	-	-	-	-	10.1545	0.002719	-	-	-	-	-	-
Jeonbuk	-	-	-	0.284197	0.318559	0.280611	0.361966	0.373685	0.469736	0.460205	-	-	-	-	-	9.3695	0.003184	-	-	-	-	-	-
Jeonnam	-	-	-	0.256256	0.285081	0.265577	0.338399	0.390973	0.430267	0.421716	-	-	-	-	-	10.1518	0.001147	-	-	-	-	-	-
Gyeongbuk	-	-	-	0.228754	0.271107	0.273836	0.324052	0.385182	0.376577	0.403658	-	-	-	-	-	12.7192	0.032711	3.9363	0.637612	-	-	9.712	0.000817
Gyeongnam	-	-	-	0.29808	0.309794	0.309082	0.33576	0.409954	0.424584	0.453201	-	-	-	-	-	2.415	0.793562	10.403	0.059534	-	-	7.6734	0.019088
Jeju	-	-	-	0.383763	0.32291	0.371451	0.340302	0.44213	0.452999	0.456858	-	-	-	-	-	5.0284	0.052554	-	-	-	-	-	-
Annual scaling in patients with Stroke
City and province	Crude rate(%)
	2008	2009	2010	2011	2012	2013	2014	2015	2016	2017	2018	2019	2020	2021	2022	APC1	p-value	APC2	p-value	APC3	p-value	AAPC	p-value
Median(Si-Gun-Gu)	0.0399075	0.0759348	0.072006	0.102412	0.0940789	0.128727	0.160078	-	0.258589	-	-	-	-	-	-	22.619	8.6e-05	-	-	-	-	-	-
Overall	0.0919418	0.10791	0.134265	0.158136	0.144323	0.18074	0.221324	-	0.33483	-	-	-	-	-	-	16.143	2.7e-05	-	-	-	-	-	-
Seoul	0.113622	0.165236	0.250413	0.250011	0.19791	0.255519	0.350548	-	0.464195	-	-	-	-	-	-	15.9803	0.001563	-	-	-	-	-	-
Busan	0.074119	0.0909216	0.137128	0.119286	0.0889807	0.150136	0.251914	-	0.375384	-	-	-	-	-	-	20.2821	0.003016	-	-	-	-	-	-
Daegu	0.143268	0.0807112	0.0741858	0.176007	0.101405	0.202196	0.198248	-	0.36899	-	-	-	-	-	-	16.6883	0.027423	-	-	-	-	-	-
Incheon	0.156996	0.135059	0.162845	0.212054	0.20905	0.2673	0.19654	-	0.223553	-	-	-	-	-	-	6.3679	0.033534	-	-	-	-	-	-
Gwangju	0.0506713	0.174669	0.1203	0.162252	0.199923	0.333026	0.383862	-	0.37026	-	-	-	-	-	-	25.1963	0.003656	-	-	-	-	-	-
Daejeon	0.0559517	0.111536	0.189886	0.156861	0.122779	0.232003	0.366956	-	0.29029	-	-	-	-	-	-	20.8862	0.007915	-	-	-	-	-	-
Ulsan	0.016212	0.0996921	0.0793635	0.123392	0.0681559	0.145321	0.19012	-	0.264028	-	-	-	-	-	-	29.8676	0.013061	-	-	-	-	-	-
Sejong	-	-	-	-	0.0377419	0.187664	0.130083	-	0.437586	-	-	-	-	-	-	69.3363	0.114096	-	-	-	-	-	-
Gyeonggi	0.129199	0.128052	0.144946	0.16086	0.202066	0.204503	0.225803	-	0.327711	-	-	-	-	-	-	12.5836	1.7e-05	-	-	-	-	-	-
Gangwon	0.0330441	0.0605142	0.070258	0.123943	0.121221	0.143684	0.142474	-	0.277632	-	-	-	-	-	-	44.5204	0.052284	17.2198	0.066752	-	-	26.7941	2.7e-05
Chungbuk	0.0405852	0.061907	0.0587544	0.0861784	0.109025	0.124265	0.162358	-	0.234236	-	-	-	-	-	-	23.7594	2e-06	-	-	-	-	-	-
Chungnam	0.0463355	0.0905395	0.0488719	0.167731	0.122089	0.109667	0.167028	-	0.265477	-	-	-	-	-	-	21.1882	0.008451	-	-	-	-	-	-
Jeonbuk	0.122606	0.079235	0.11169	0.136666	0.134051	0.0673055	0.129767	-	0.292981	-	-	-	-	-	-	-3.98	0.603795	45.0901	0.09861	-	-	12.096	0.120219
Jeonnam	0.0608582	0.041958	0.102982	0.103069	0.0894993	0.0870841	0.155214	-	0.332549	-	-	-	-	-	-	22.376	0.004673	-	-	-	-	-	-
Gyeongbuk	0.0570678	0.0711364	0.0690215	0.066957	0.063385	0.086168	0.12161	-	0.192547	-	-	-	-	-	-	1.6161	0.707953	30.7676	0.006896	-	-	15.274	< 0.000001
Gyeongnam	0.0590123	0.0467894	0.0462694	0.112484	0.0782221	0.119212	0.119275	-	0.364481	-	-	-	-	-	-	25.4216	0.002913	-	-	-	-	-	-
Jeju	0.0259645	0.116372	0.0718785	0.221938	0.145352	0.222942	0.110101	-	0.239113	-	-	-	-	-	-	21.7351	0.050808	-	-	-	-	-	-
Annual scaling in patients with Myocardial infarction
City and province	Crude rate(%)
	2008	2009	2010	2011	2012	2013	2014	2015	2016	2017	2018	2019	2020	2021	2022	APC1	p-value	APC2	p-value	APC3	p-value	AAPC	p-value
Median(Si-Gun-Gu)	0.0739297	0.136826	0.153377	0.15256	0.167269	0.193195	-	-	-	-	-	-	-	-	-	16.6396	0.026927	-	-	-	-	-	-
Overall	0.121573	0.191236	0.214733	0.219704	0.212143	0.248245	-	-	-	-	-	-	-	-	-	11.733	0.038505	-	-	-	-	-	-
Seoul	0.148994	0.287591	0.305761	0.29561	0.231694	0.359328	-	-	-	-	-	-	-	-	-	11.198	0.170565	-	-	-	-	-	-
Busan	0.0872906	0.147238	0.231511	0.213763	0.18368	0.189044	-	-	-	-	-	-	-	-	-	13.6291	0.145074	-	-	-	-	-	-
Daegu	0.15214	0.0994651	0.113912	0.168639	0.207105	0.246328	-	-	-	-	-	-	-	-	-	15.4018	0.070913	-	-	-	-	-	-
Incheon	0.142893	0.260711	0.235233	0.199721	0.214547	0.217096	-	-	-	-	-	-	-	-	-	3.9098	0.497625	-	-	-	-	-	-
Gwangju	0.141713	0.179338	0.37716	0.161218	0.293577	0.333217	-	-	-	-	-	-	-	-	-	15.0251	0.180031	-	-	-	-	-	-
Daejeon	0.221408	0.282096	0.101167	0.184707	0.366047	0.355662	-	-	-	-	-	-	-	-	-	11.3769	0.412062	-	-	-	-	-	-
Ulsan	0.0082789	0.189881	0.181684	0.0437504	0.228644	0.230497	-	-	-	-	-	-	-	-	-	57.6555	0.181063	-	-	-	-	-	-
Sejong	-	-	-	-	0.0820396	0.27353	-	-	-	-	-	-	-	-	-	234.146	-	-	-	-	-	-	-
Gyeonggi	0.151155	0.188966	0.224194	0.274331	0.22294	0.247807	-	-	-	-	-	-	-	-	-	9.5066	0.054191	-	-	-	-	-	-
Gangwon	0.0933674	0.183049	0.265496	0.190187	0.209642	0.206923	-	-	-	-	-	-	-	-	-	12.3662	0.194626	-	-	-	-	-	-
Chungbuk	0.0672159	0.0720094	0.140291	0.170601	0.15125	0.247291	-	-	-	-	-	-	-	-	-	29.1212	0.005785	-	-	-	-	-	-
Chungnam	0.0728729	0.134364	0.166812	0.160039	0.20829	0.227048	-	-	-	-	-	-	-	-	-	21.9615	0.010616	-	-	-	-	-	-
Jeonbuk	0.0597415	0.0979323	0.174267	0.131501	0.201148	0.123789	-	-	-	-	-	-	-	-	-	17.0445	0.136022	-	-	-	-	-	-
Jeonnam	0.0975289	0.149377	0.16707	0.142376	0.14682	0.115348	-	-	-	-	-	-	-	-	-	1.7207	0.758408	-	-	-	-	-	-
Gyeongbuk	0.0567451	0.149644	0.108	0.128364	0.155882	0.142419	-	-	-	-	-	-	-	-	-	14.8679	0.132054	-	-	-	-	-	-
Gyeongnam	0.112587	0.100351	0.124225	0.170958	0.17027	0.188708	-	-	-	-	-	-	-	-	-	13.6717	0.00998	-	-	-	-	-	-
Jeju	0.0417732	0.124053	0.209402	0.173823	0.242262	0.250885	-	-	-	-	-	-	-	-	-	35.9986	0.031493	-	-	-	-	-	-
Annual scaling in patients with Angina pectoris
City and province	Crude rate(%)
	2008	2009	2010	2011	2012	2013	2014	2015	2016	2017	2018	2019	2020	2021	2022	APC1	p-value	APC2	p-value	APC3	p-value	AAPC	p-value
Median(Si-Gun-Gu)	0.0867298	0.122063	0.165791	0.166622	0.170164	0.223437	-	-	-	-	-	-	-	-	-	17.7126	0.006485	-	-	-	-	-	-
Overall	0.152559	0.187934	0.238971	0.226988	0.254686	0.260509	-	-	-	-	-	-	-	-	-	10.6225	0.011138	-	-	-	-	-	-
Seoul	0.234222	0.262391	0.324429	0.315243	0.35643	0.321778	-	-	-	-	-	-	-	-	-	7.3665	0.032448	-	-	-	-	-	-
Busan	0.108507	0.189365	0.175171	0.172932	0.18093	0.255177	-	-	-	-	-	-	-	-	-	12.4548	0.053893	-	-	-	-	-	-
Daegu	0.118425	0.135025	0.195432	0.187109	0.248948	0.195337	-	-	-	-	-	-	-	-	-	13.0924	0.036038	-	-	-	-	-	-
Incheon	0.121033	0.277893	0.262932	0.277591	0.242472	0.265639	-	-	-	-	-	-	-	-	-	10.7635	0.217675	-	-	-	-	-	-
Gwangju	0.182314	0.30341	0.258837	0.398836	0.299963	0.393679	-	-	-	-	-	-	-	-	-	12.9561	0.066808	-	-	-	-	-	-
Daejeon	0.0598676	0.282762	0.255257	0.227755	0.366521	0.184138	-	-	-	-	-	-	-	-	-	19.6218	0.282505	-	-	-	-	-	-
Ulsan	0.0101832	0.125104	0.245943	0.110297	0.111451	0.159563	-	-	-	-	-	-	-	-	-	43.7502	0.206079	-	-	-	-	-	-
Sejong	-	-	-	-	0.0817616	0.150958	-	-	-	-	-	-	-	-	-	84.1463	-	-	-	-	-	-	-
Gyeonggi	0.217005	0.200614	0.290136	0.272359	0.306953	0.325124	-	-	-	-	-	-	-	-	-	9.6559	0.018019	-	-	-	-	-	-
Gangwon	0.0972925	0.170899	0.17943	0.169669	0.161618	0.230223	-	-	-	-	-	-	-	-	-	12.4378	0.070483	-	-	-	-	-	-
Chungbuk	0.0856218	0.0827685	0.220365	0.152427	0.182771	0.19683	-	-	-	-	-	-	-	-	-	19.1977	0.072489	-	-	-	-	-	-
Chungnam	0.0847912	0.0858729	0.228945	0.114106	0.192557	0.173947	-	-	-	-	-	-	-	-	-	16.3812	0.151405	-	-	-	-	-	-
Jeonbuk	0.108437	0.113413	0.26669	0.216725	0.166396	0.235312	-	-	-	-	-	-	-	-	-	14.8098	0.143471	-	-	-	-	-	-
Jeonnam	0.0987966	0.168655	0.120905	0.120956	0.13524	0.197096	-	-	-	-	-	-	-	-	-	8.2252	0.216265	-	-	-	-	-	-
Gyeongbuk	0.0625549	0.104053	0.115649	0.165037	0.143524	0.18745	-	-	-	-	-	-	-	-	-	21.335	0.008339	-	-	-	-	-	-
Gyeongnam	0.110047	0.0814198	0.143042	0.123328	0.198657	0.162995	-	-	-	-	-	-	-	-	-	13.7601	0.075802	-	-	-	-	-	-
Jeju	0.026703	0.147448	0.103449	0.334141	0.300173	0.263802	-	-	-	-	-	-	-	-	-	52.2702	0.042242	-	-	-	-	-	-
Annual scaling in patients with MI and angina pectoris
City and province	Crude rate(%)
	2008	2009	2010	2011	2012	2013	2014	2015	2016	2017	2018	2019	2020	2021	2022	APC1	p-value	APC2	p-value	APC3	p-value	AAPC	p-value
Median(Si-Gun-Gu)	-	-	-	-	-	-	0.249302	-	0.328054	-	-	-	-	-	-	14.7723	-	-	-	-	-	-	-
Overall	-	-	-	-	-	-	0.30007	-	0.380616	-	-	-	-	-	-	12.6943	-	-	-	-	-	-	-
Seoul	-	-	-	-	-	-	0.402435	-	0.434753	-	-	-	-	-	-	4.0235	-	-	-	-	-	-	-
Busan	-	-	-	-	-	-	0.266414	-	0.352939	-	-	-	-	-	-	15.1984	-	-	-	-	-	-	-
Daegu	-	-	-	-	-	-	0.264886	-	0.388797	-	-	-	-	-	-	21.1579	-	-	-	-	-	-	-
Incheon	-	-	-	-	-	-	0.30273	-	0.351221	-	-	-	-	-	-	7.6297	-	-	-	-	-	-	-
Gwangju	-	-	-	-	-	-	0.354428	-	0.491248	-	-	-	-	-	-	17.7712	-	-	-	-	-	-	-
Daejeon	-	-	-	-	-	-	0.320776	-	0.479307	-	-	-	-	-	-	22.1561	-	-	-	-	-	-	-
Ulsan	-	-	-	-	-	-	0.200682	-	0.346114	-	-	-	-	-	-	31.2019	-	-	-	-	-	-	-
Sejong	-	-	-	-	-	-	0.113877	-	0.346932	-	-	-	-	-	-	74.4666	-	-	-	-	-	-	-
Gyeonggi	-	-	-	-	-	-	0.331682	-	0.404076	-	-	-	-	-	-	10.3117	-	-	-	-	-	-	-
Gangwon	-	-	-	-	-	-	0.290834	-	0.286831	-	-	-	-	-	-	-0.6897	-	-	-	-	-	-	-
Chungbuk	-	-	-	-	-	-	0.228711	-	0.301405	-	-	-	-	-	-	14.6477	-	-	-	-	-	-	-
Chungnam	-	-	-	-	-	-	0.240004	-	0.373591	-	-	-	-	-	-	24.8332	-	-	-	-	-	-	-
Jeonbuk	-	-	-	-	-	-	0.257497	-	0.371228	-	-	-	-	-	-	20.1491	-	-	-	-	-	-	-
Jeonnam	-	-	-	-	-	-	0.235939	-	0.339017	-	-	-	-	-	-	19.8516	-	-	-	-	-	-	-
Gyeongbuk	-	-	-	-	-	-	0.206805	-	0.290385	-	-	-	-	-	-	18.3624	-	-	-	-	-	-	-
Gyeongnam	-	-	-	-	-	-	0.222361	-	0.30793	-	-	-	-	-	-	17.7874	-	-	-	-	-	-	-
Jeju	-	-	-	-	-	-	0.30547	-	0.374882	-	-	-	-	-	-	10.8832	-	-	-	-	-	-	-
Annual scaling in patients with Arthritis
City and province	Crude rate(%)
	2008	2009	2010	2011	2012	2013	2014	2015	2016	2017	2018	2019	2020	2021	2022	APC1	p-value	APC2	p-value	APC3	p-value	AAPC	p-value
Median(Si-Gun-Gu)	0.0851605	0.113874	0.138239	0.143428	0.163241	0.18395	0.215446	0.308431	0.336569	0.375773	-	-	-	-	-	17.3002	< 0.000001	-	-	-	-	-	-
Overall	0.113448	0.154604	0.172173	0.185457	0.200981	0.237296	0.262297	0.370772	0.392574	0.434289	-	-	-	-	-	15.4295	< 0.000001	-	-	-	-	-	-
Seoul	0.179001	0.256122	0.281704	0.288907	0.310383	0.357474	0.370393	0.458037	0.486023	0.569849	-	-	-	-	-	11.6743	1e-06	-	-	-	-	-	-
Busan	0.0871607	0.122844	0.143938	0.167879	0.190183	0.193209	0.254707	0.347144	0.404844	0.373753	-	-	-	-	-	17.873	1e-06	-	-	-	-	-	-
Daegu	0.0976505	0.179062	0.171638	0.196852	0.178519	0.251008	0.246626	0.408929	0.368936	0.431502	-	-	-	-	-	15.4903	4.5e-05	-	-	-	-	-	-
Incheon	0.0987309	0.148938	0.188286	0.186622	0.199153	0.282442	0.303311	0.379084	0.434762	0.401694	-	-	-	-	-	16.6517	3e-06	-	-	-	-	-	-
Gwangju	0.137209	0.193875	0.245343	0.303042	0.239664	0.290026	0.320308	0.493931	0.406142	0.456896	-	-	-	-	-	12.7983	0.000137	-	-	-	-	-	-
Daejeon	0.20154	0.21331	0.189976	0.215139	0.223758	0.281253	0.373691	0.505794	0.469619	0.511684	-	-	-	-	-	0.7574	0.936193	18.6487	0.002427	-	-	12.3572	0.001238
Ulsan	0.0786748	0.153613	0.174135	0.122422	0.19852	0.165809	0.246093	0.312366	0.3781	0.43164	-	-	-	-	-	17.3644	0.000122	-	-	-	-	-	-
Sejong	-	-	-	-	0.10588	0.177156	0.277171	0.322463	0.341128	0.443341	-	-	-	-	-	30.3185	0.003372	-	-	-	-	-	-
Gyeonggi	0.150605	0.20038	0.206911	0.223139	0.256146	0.294054	0.305196	0.410978	0.435727	0.471228	-	-	-	-	-	13.0238	< 0.000001	-	-	-	-	-	-
Gangwon	0.111924	0.110317	0.126181	0.11063	0.153066	0.178084	0.207242	0.299375	0.290782	0.375591	-	-	-	-	-	2.7219	0.648537	21.1346	0.000153	-	-	14.6568	< 0.000001
Chungbuk	0.0669718	0.0980415	0.121704	0.150108	0.127575	0.148774	0.172617	0.269355	0.337353	0.375425	-	-	-	-	-	18.9834	7e-06	-	-	-	-	-	-
Chungnam	0.0694735	0.0958036	0.125248	0.134513	0.143344	0.169312	0.210278	0.301183	0.338777	0.40872	-	-	-	-	-	20.4748	< 0.000001	-	-	-	-	-	-
Jeonbuk	0.0822946	0.0714108	0.122813	0.0995537	0.135804	0.156865	0.212262	0.291451	0.390678	0.332325	-	-	-	-	-	20.8381	8e-06	-	-	-	-	-	-
Jeonnam	0.0588024	0.080941	0.107886	0.111799	0.110391	0.116342	0.164802	0.255446	0.262995	0.30376	-	-	-	-	-	18.8617	6e-06	-	-	-	-	-	-
Gyeongbuk	0.072515	0.0758408	0.0800647	0.087197	0.10635	0.127994	0.140876	0.272255	0.271212	0.324137	-	-	-	-	-	4.7129	0.65558	26.4748	0.000832	-	-	18.7598	1.1e-05
Gyeongnam	0.0618848	0.0998523	0.107608	0.133449	0.137471	0.15695	0.172131	0.314389	0.324858	0.371013	-	-	-	-	-	20.3738	2e-06	-	-	-	-	-	-
Jeju	0.105234	0.117752	0.141015	0.197854	0.212544	0.232799	0.244073	0.278923	0.310883	0.369243	-	-	-	-	-	23.044	0.000509	11.2484	6.9e-05	-	-	15.049	< 0.000001
Annual scaling in patients with Osteoporosis
City and province	Crude rate(%)
	2008	2009	2010	2011	2012	2013	2014	2015	2016	2017	2018	2019	2020	2021	2022	APC1	p-value	APC2	p-value	APC3	p-value	AAPC	p-value
Median(Si-Gun-Gu)	0.0754103	0.111857	0.143903	0.139374	0.161722	0.176257	-	-	0.357664	-	-	-	-	-	-	18.7123	0.000325	-	-	-	-	-	-
Overall	0.124734	0.155209	0.192633	0.19112	0.211491	0.234947	-	-	0.41305	-	-	-	-	-	-	14.6019	0.000119	-	-	-	-	-	-
Seoul	0.174245	0.251225	0.313377	0.310201	0.33782	0.354795	-	-	0.514503	-	-	-	-	-	-	28.0738	0.046552	8.6347	0.015573	-	-	13.1987	< 0.000001
Busan	0.127381	0.135725	0.170777	0.147074	0.161337	0.197912	-	-	0.454144	-	-	-	-	-	-	4.8919	0.452835	29.1603	0.042429	-	-	16.3953	5.2e-05
Daegu	0.114492	0.210361	0.183809	0.200222	0.148105	0.249512	-	-	0.365295	-	-	-	-	-	-	11.8053	0.027657	-	-	-	-	-	-
Incheon	0.131859	0.178754	0.182393	0.169592	0.230307	0.25389	-	-	0.431088	-	-	-	-	-	-	14.593	0.000471	-	-	-	-	-	-
Gwangju	0.166897	0.151892	0.244339	0.241788	0.315207	0.312867	-	-	0.416054	-	-	-	-	-	-	13.3825	0.001636	-	-	-	-	-	-
Daejeon	0.164777	0.205255	0.16776	0.229274	0.259285	0.310714	-	-	0.527154	-	-	-	-	-	-	2.2775	0.589843	19.196	0.001449	-	-	14.7206	< 0.000001
Ulsan	0.0914904	0.134484	0.177592	0.126936	0.232675	0.155101	-	-	0.41302	-	-	-	-	-	-	17.1468	0.010478	-	-	-	-	-	-
Sejong	-	-	-	-	0.114641	0.283609	-	-	0.426628	-	-	-	-	-	-	32.7967	0.315797	-	-	-	-	-	-
Gyeonggi	0.181899	0.187015	0.229396	0.229894	0.261415	0.307968	-	-	0.471423	-	-	-	-	-	-	9.9769	0.070452	15.9485	0.034256	-	-	12.9232	< 0.000001
Gangwon	0.125229	0.100365	0.144416	0.111456	0.145174	0.172507	-	-	0.301762	-	-	-	-	-	-	0.2477	0.985426	20.3987	0.084414	-	-	12.4065	0.0425
Chungbuk	0.0379215	0.088135	0.126767	0.160415	0.131856	0.133214	-	-	0.348005	-	-	-	-	-	-	68.1527	0.345417	15.5368	0.21357	-	-	26.9014	0.050788
Chungnam	0.070132	0.104566	0.117777	0.138715	0.147618	0.142684	-	-	0.369428	-	-	-	-	-	-	19.6795	0.000761	-	-	-	-	-	-
Jeonbuk	0.0715793	0.0815516	0.129802	0.122201	0.12079	0.135829	-	-	0.360549	-	-	-	-	-	-	19.823	0.001766	-	-	-	-	-	-
Jeonnam	0.0528521	0.0756655	0.11531	0.102062	0.102356	0.115177	-	-	0.276369	-	-	-	-	-	-	19.0363	0.002356	-	-	-	-	-	-
Gyeongbuk	0.0722745	0.0630761	0.0876299	0.098524	0.110025	0.114542	-	-	0.295822	-	-	-	-	-	-	11.4461	0.225583	29.068	0.060842	-	-	19.9338	6.4e-05
Gyeongnam	0.0549015	0.0897645	0.140783	0.116468	0.140193	0.136021	-	-	0.317873	-	-	-	-	-	-	20.0673	0.002743	-	-	-	-	-	-
Jeju	0.0728945	0.127418	0.119327	0.193523	0.211697	0.222257	-	-	0.272347	-	-	-	-	-	-	34.5055	0.143777	7.6292	0.349837	-	-	17.013	0.009708
Annual scaling in patients with Asthma
City and province	Crude rate(%)
	2008	2009	2010	2011	2012	2013	2014	2015	2016	2017	2018	2019	2020	2021	2022	APC1	p-value	APC2	p-value	APC3	p-value	AAPC	p-value
Median(Si-Gun-Gu)	0.117869	0.14431	0.176711	0.175289	0.200328	0.217514	-	0.341037	-	-	-	-	-	-	-	14.563	0.000172	-	-	-	-	-	-
Overall	0.17837	0.200864	0.231166	0.253837	0.258448	0.27755	-	0.388033	-	-	-	-	-	-	-	10.6977	0.000103	-	-	-	-	-	-
Seoul	0.251501	0.277471	0.317673	0.366608	0.322159	0.382305	-	0.466684	-	-	-	-	-	-	-	8.4883	0.001144	-	-	-	-	-	-
Busan	0.132494	0.145946	0.223632	0.209858	0.221605	0.258508	-	0.366223	-	-	-	-	-	-	-	14.5804	0.000778	-	-	-	-	-	-
Daegu	0.177958	0.221536	0.174981	0.252913	0.221074	0.260193	-	0.437968	-	-	-	-	-	-	-	11.7041	0.012285	-	-	-	-	-	-
Incheon	0.167388	0.195404	0.214901	0.224134	0.203938	0.348968	-	0.370627	-	-	-	-	-	-	-	12.0194	0.004865	-	-	-	-	-	-
Gwangju	0.183496	0.266111	0.297142	0.322901	0.306264	0.276808	-	0.385298	-	-	-	-	-	-	-	24.3924	0.384554	3.0871	0.58585	-	-	8.7716	0.201247
Daejeon	0.158444	0.205551	0.180446	0.229462	0.301788	0.282092	-	0.333694	-	-	-	-	-	-	-	11.3516	0.002426	-	-	-	-	-	-
Ulsan	0.131607	0.116517	0.261223	0.140802	0.251448	0.11519	-	0.330802	-	-	-	-	-	-	-	9.9636	0.230821	-	-	-	-	-	-
Sejong	-	-	-	-	0.208035	0.181076	-	0.284736	-	-	-	-	-	-	-	13.0222	0.405519	-	-	-	-	-	-
Gyeonggi	0.229818	0.261497	0.266612	0.30718	0.308415	0.300336	-	0.416458	-	-	-	-	-	-	-	7.5801	0.00136	-	-	-	-	-	-
Gangwon	0.158681	0.154811	0.184487	0.161507	0.218612	0.178498	-	0.245695	-	-	-	-	-	-	-	6.065	0.026069	-	-	-	-	-	-
Chungbuk	0.119942	0.148682	0.115541	0.191998	0.169071	0.203943	-	0.357534	-	-	-	-	-	-	-	15.4331	0.005499	-	-	-	-	-	-
Chungnam	0.178478	0.098792	0.122859	0.198488	0.233984	0.1918	-	0.343143	-	-	-	-	-	-	-	14.0072	0.041047	-	-	-	-	-	-
Jeonbuk	0.0337967	0.124668	0.152804	0.180702	0.186641	0.244648	-	0.308079	-	-	-	-	-	-	-	102.006	0.018882	11.8299	0.041214	-	-	32.4131	< 0.000001
Jeonnam	0.107457	0.105393	0.139957	0.125547	0.12735	0.149748	-	0.320986	-	-	-	-	-	-	-	3.6071	0.561285	34.321	0.068014	-	-	15.8012	0.001261
Gyeongbuk	0.113373	0.127013	0.151122	0.110711	0.160045	0.189626	-	0.299089	-	-	-	-	-	-	-	1.2844	0.56403	23.6625	0.003281	-	-	13.5227	< 0.000001
Gyeongnam	0.126747	0.130969	0.201457	0.126385	0.222013	0.160397	-	0.331695	-	-	-	-	-	-	-	12.2376	0.043908	-	-	-	-	-	-
Jeju	0.0229593	0.195636	0.0927392	0.277207	0.210533	0.215912	-	0.286667	-	-	-	-	-	-	-	30.3957	0.073439	-	-	-	-	-	-
Annual scaling in patients with Allergic rhinitis
City and province	Crude rate(%)
	2008	2009	2010	2011	2012	2013	2014	2015	2016	2017	2018	2019	2020	2021	2022	APC1	p-value	APC2	p-value	APC3	p-value	AAPC	p-value
Median(Si-Gun-Gu)	0.232031	0.290829	0.321238	0.325357	0.338361	0.357192	-	0.429943	-	-	-	-	-	-	-	14.5913	0.075542	5.6408	0.028661	-	-	8.1242	< 0.000001
Overall	0.268839	0.328033	0.352096	0.364066	0.360642	0.387361	-	0.460114	-	-	-	-	-	-	-	6.5808	0.001351	-	-	-	-	-	-
Seoul	0.314358	0.378502	0.408527	0.42111	0.411281	0.444549	-	0.50059	-	-	-	-	-	-	-	12.055	0.168564	3.7539	0.103215	-	-	6.0608	0.001013
Busan	0.219287	0.29077	0.31516	0.322881	0.337071	0.374622	-	0.435483	-	-	-	-	-	-	-	16.9225	0.027774	6.3118	0.010631	-	-	9.2411	< 0.000001
Daegu	0.239712	0.295915	0.30087	0.313763	0.315953	0.326829	-	0.459624	-	-	-	-	-	-	-	7.661	0.003348	-	-	-	-	-	-
Incheon	0.244463	0.317156	0.333402	0.332464	0.30766	0.372025	-	0.442954	-	-	-	-	-	-	-	6.8915	0.008481	-	-	-	-	-	-
Gwangju	0.263527	0.306691	0.416129	0.400371	0.428424	0.389428	-	0.481878	-	-	-	-	-	-	-	23.2651	0.200726	3.0367	0.377346	-	-	8.4512	0.028393
Daejeon	0.342011	0.361103	0.298874	0.361707	0.39959	0.401631	-	0.50524	-	-	-	-	-	-	-	-4.9232	0.482257	9.4767	0.023407	-	-	5.1532	0.010491
Ulsan	0.17972	0.319084	0.343601	0.263896	0.311309	0.343228	-	0.440065	-	-	-	-	-	-	-	9.2777	0.043271	-	-	-	-	-	-
Sejong	-	-	-	-	0.27865	0.318499	-	0.543887	-	-	-	-	-	-	-	25.7508	0.093916	-	-	-	-	-	-
Gyeonggi	0.296827	0.354269	0.365377	0.390101	0.377401	0.40802	-	0.463229	-	-	-	-	-	-	-	5.4688	0.00154	-	-	-	-	-	-
Gangwon	0.224444	0.266588	0.290122	0.30449	0.308013	0.374416	-	0.418222	-	-	-	-	-	-	-	8.7259	0.000179	-	-	-	-	-	-
Chungbuk	0.190931	0.194383	0.286782	0.309576	0.316603	0.316259	-	0.453019	-	-	-	-	-	-	-	12.5866	0.001497	-	-	-	-	-	-
Chungnam	0.276526	0.28042	0.28711	0.315136	0.327939	0.358155	-	0.447018	-	-	-	-	-	-	-	4.566	0.081313	11.2227	0.038385	-	-	7.3686	< 0.000001
Jeonbuk	0.178593	0.25439	0.319364	0.314279	0.351553	0.362558	-	0.434746	-	-	-	-	-	-	-	29.9521	0.017648	6.317	0.018427	-	-	12.593	< 0.000001
Jeonnam	0.230234	0.273725	0.354165	0.320499	0.313696	0.30771	-	0.39364	-	-	-	-	-	-	-	5.8152	0.036455	-	-	-	-	-	-
Gyeongbuk	0.198686	0.257041	0.293515	0.27642	0.292017	0.298695	-	0.410106	-	-	-	-	-	-	-	8.464	0.004223	-	-	-	-	-	-
Gyeongnam	0.252795	0.313968	0.306982	0.325635	0.315155	0.330765	-	0.418616	-	-	-	-	-	-	-	5.6404	0.006809	-	-	-	-	-	-
Jeju	0.213151	0.283538	0.310069	0.33629	0.307362	0.31454	-	0.415519	-	-	-	-	-	-	-	7.471	0.01158	-	-	-	-	-	-
Annual scaling in patients with Atopic dermatitis
City and province	Crude rate(%)
	2008	2009	2010	2011	2012	2013	2014	2015	2016	2017	2018	2019	2020	2021	2022	APC1	p-value	APC2	p-value	APC3	p-value	AAPC	p-value
Median(Si-Gun-Gu)	0.178745	0.259322	0.288875	0.29046	0.289515	0.357083	-	0.400608	-	-	-	-	-	-	-	10.2414	0.003532	-	-	-	-	-	-
Overall	0.254207	0.301774	0.319557	0.333975	0.331227	0.372571	-	0.446646	-	-	-	-	-	-	-	7.2714	0.000404	-	-	-	-	-	-
Seoul	0.35278	0.368662	0.357073	0.398247	0.36867	0.398763	-	0.50146	-	-	-	-	-	-	-	1.2106	0.582937	9.618	0.088591	-	-	4.7317	0.00491
Busan	0.129279	0.26761	0.248931	0.248447	0.339676	0.38345	-	0.429527	-	-	-	-	-	-	-	15.7019	0.008258	-	-	-	-	-	-
Daegu	0.15639	0.224378	0.27474	0.260278	0.295529	0.389917	-	0.494503	-	-	-	-	-	-	-	16.1162	0.000416	-	-	-	-	-	-
Incheon	0.16968	0.276389	0.365289	0.262493	0.300568	0.357755	-	0.440536	-	-	-	-	-	-	-	10.804	0.028895	-	-	-	-	-	-
Gwangju	0.252499	0.206381	0.311944	0.327679	0.354025	0.418636	-	0.504825	-	-	-	-	-	-	-	12.3754	0.001835	-	-	-	-	-	-
Daejeon	0.413138	0.264898	0.256769	0.305149	0.291512	0.400452	-	0.456834	-	-	-	-	-	-	-	-19.4673	0.28526	13.7076	0.069685	-	-	3.035	0.548759
Ulsan	0.34796	0.262594	0.303534	0.329188	0.341715	0.28637	-	0.409221	-	-	-	-	-	-	-	2.929	0.274584	-	-	-	-	-	-
Sejong	-	-	-	-	0.320918	0.295585	-	0.44665	-	-	-	-	-	-	-	13.207	0.331173	-	-	-	-	-	-
Gyeonggi	0.258082	0.314817	0.338734	0.352927	0.346554	0.392553	-	0.426515	-	-	-	-	-	-	-	12.9484	0.16983	4.5189	0.085448	-	-	6.861	0.000565
Gangwon	0.172949	0.261469	0.267426	0.293968	0.384604	0.310589	-	0.427279	-	-	-	-	-	-	-	11.5401	0.006541	-	-	-	-	-	-
Chungbuk	0.150609	0.251753	0.228565	0.232933	0.321186	0.273723	-	0.400263	-	-	-	-	-	-	-	11.7589	0.008808	-	-	-	-	-	-
Chungnam	0.132098	0.287304	0.29518	0.357008	0.302422	0.359782	-	0.412573	-	-	-	-	-	-	-	46.4346	0.139724	3.9824	0.41424	-	-	14.6676	0.01009
Jeonbuk	0.22146	0.292928	0.35787	0.258234	0.270477	0.234373	-	0.328199	-	-	-	-	-	-	-	1.8036	0.593463	-	-	-	-	-	-
Jeonnam	0.183413	0.255709	0.331385	0.31771	0.307635	0.287661	-	0.357687	-	-	-	-	-	-	-	29.7462	0.181992	0.7835	0.824464	-	-	8.3263	0.063492
Gyeongbuk	0.171324	0.242023	0.198434	0.2664	0.226268	0.295479	-	0.420433	-	-	-	-	-	-	-	11.3356	0.007667	-	-	-	-	-	-
Gyeongnam	0.183753	0.268698	0.293706	0.300462	0.259939	0.345595	-	0.4017	-	-	-	-	-	-	-	9.1891	0.012607	-	-	-	-	-	-
Jeju	0.211777	0.227209	0.282431	0.269773	0.211192	0.321127	-	0.541181	-	-	-	-	-	-	-	1.6727	0.673013	29.943	0.039421	-	-	12.9453	5.1e-05
Annual scaling in patients with Cataracts
City and province	Crude rate(%)
	2008	2009	2010	2011	2012	2013	2014	2015	2016	2017	2018	2019	2020	2021	2022	APC1	p-value	APC2	p-value	APC3	p-value	AAPC	p-value
Median(Si-Gun-Gu)	0.0793711	0.106799	0.119785	0.120516	0.140168	0.14984	-	-	-	0.364752	-	-	-	-	-	16.8069	0.000202	-	-	-	-	-	-
Overall	0.120093	0.15249	0.169595	0.172118	0.193757	0.206821	-	-	-	0.422687	-	-	-	-	-	13.7595	0.000122	-	-	-	-	-	-
Seoul	0.208031	0.241129	0.276562	0.251733	0.303921	0.301132	-	-	-	0.535906	-	-	-	-	-	10.2108	0.000494	-	-	-	-	-	-
Busan	0.0868566	0.121905	0.113919	0.154753	0.143218	0.172259	-	-	-	0.375593	-	-	-	-	-	16.1789	0.000272	-	-	-	-	-	-
Daegu	0.104161	0.172162	0.147887	0.127812	0.154693	0.201827	-	-	-	0.423031	-	-	-	-	-	14.4997	0.005426	-	-	-	-	-	-
Incheon	0.0849623	0.164485	0.170794	0.206728	0.180491	0.250159	-	-	-	0.438262	-	-	-	-	-	16.6721	0.002021	-	-	-	-	-	-
Gwangju	0.122722	0.145044	0.221714	0.242583	0.280364	0.297538	-	-	-	0.450034	-	-	-	-	-	36.3969	0.010798	11.0832	0.002298	-	-	16.2682	< 0.000001
Daejeon	0.123481	0.193375	0.158826	0.151777	0.21392	0.232394	-	-	-	0.504297	-	-	-	-	-	15.2416	0.002234	-	-	-	-	-	-
Ulsan	0.0749716	0.110646	0.143433	0.091463	0.205088	0.135178	-	-	-	0.342193	-	-	-	-	-	16.0491	0.010993	-	-	-	-	-	-
Sejong	-	-	-	-	0.0843864	0.145681	-	-	-	0.434792	-	-	-	-	-	36.7404	0.093248	-	-	-	-	-	-
Gyeonggi	0.171607	0.199408	0.2113	0.239145	0.255574	0.271571	-	-	-	0.456311	-	-	-	-	-	10.973	7e-06	-	-	-	-	-	-
Gangwon	0.0687649	0.12395	0.162494	0.0993649	0.142403	0.164028	-	-	-	0.381316	-	-	-	-	-	17.1348	0.006641	-	-	-	-	-	-
Chungbuk	0.0868052	0.0835808	0.10316	0.147607	0.147636	0.132143	-	-	-	0.374621	-	-	-	-	-	17.6152	0.000835	-	-	-	-	-	-
Chungnam	0.0624041	0.0983838	0.115105	0.120173	0.14364	0.139098	-	-	-	0.346069	-	-	-	-	-	18.3547	0.000299	-	-	-	-	-	-
Jeonbuk	0.0852575	0.0661511	0.112564	0.0777861	0.119633	0.141316	-	-	-	0.3441	-	-	-	-	-	18.2973	0.003381	-	-	-	-	-	-
Jeonnam	0.056178	0.0761207	0.0941938	0.0932709	0.0858074	0.10551	-	-	-	0.29323	-	-	-	-	-	17.7326	0.001313	-	-	-	-	-	-
Gyeongbuk	0.0450777	0.0631633	0.0746408	0.0675338	0.0805656	0.0849859	-	-	-	0.278103	-	-	-	-	-	10.5177	0.284945	28.2759	0.044951	-	-	20.0559	2.3e-05
Gyeongnam	0.0566481	0.0913681	0.0759555	0.108419	0.098204	0.108005	-	-	-	0.352606	-	-	-	-	-	19.6848	0.0018	-	-	-	-	-	-
Jeju	0.0910141	0.0971623	0.14743	0.144337	0.185764	0.177782	-	-	-	0.382582	-	-	-	-	-	16.9994	0.000119	-	-	-	-	-	-
Annual scaling in patients with Depression (physician diagnosis)
City and province	Crude rate(%)
	2008	2009	2010	2011	2012	2013	2014	2015	2016	2017	2018	2019	2020	2021	2022	APC1	p-value	APC2	p-value	APC3	p-value	AAPC	p-value
Median(Si-Gun-Gu)	-	0.195343	0.212864	0.211113	0.241126	0.246135	-	-	-	-	-	-	-	-	-	6.0581	0.012276	-	-	-	-	-	-
Overall		0.238786	0.275912	0.270843	0.296237	0.313767	-	-	-	-	-	-	-	-	-	6.3517	0.014662	-	-	-	-	-	-
Seoul	-	0.302379	0.37844	0.335204	0.369828	0.347453	-	-	-	-	-	-	-	-	-	2.5972	0.442127	-	-	-	-	-	-
Busan	-	0.174314	0.189125	0.230009	0.249845	0.290211	-	-	-	-	-	-	-	-	-	13.8984	0.000792	-	-	-	-	-	-
Daegu	-	0.266403	0.179691	0.239468	0.252425	0.27843	-	-	-	-	-	-	-	-	-	4.3387	0.51387	-	-	-	-	-	-
Incheon	-	0.203915	0.246227	0.251271	0.267862	0.346862	-	-	-	-	-	-	-	-	-	12.1656	0.015009	-	-	-	-	-	-
Gwangju	-	0.293711	0.3606	0.346743	0.291933	0.441613	-	-	-	-	-	-	-	-	-	6.2191	0.327894	-	-	-	-	-	-
Daejeon	-	0.288424	0.250082	0.290454	0.350758	0.228711	-	-	-	-	-	-	-	-	-	-1.1844	0.853146	-	-	-	-	-	-
Ulsan	-	0.182967	0.262853	0.18079	0.304826	0.223196	-	-	-	-	-	-	-	-	-	5.5857	0.530557	-	-	-	-	-	-
Sejong	-	-	-	-	0.27384	0.411017	-	-	-	-	-	-	-	-	-	50	-	-	-	-	-	-	-
Gyeonggi	-	0.287821	0.326647	0.325837	0.34521	0.407169	-	-	-	-	-	-	-	-	-	7.7377	0.017448	-	-	-	-	-	-
Gangwon	-	0.196766	0.193879	0.223159	0.231829	0.265807	-	-	-	-	-	-	-	-	-	8.1065	0.012382	-	-	-	-	-	-
Chungbuk	-	0.132944	0.211284	0.17018	0.254309	0.215896	-	-	-	-	-	-	-	-	-	12.2472	0.16169	-	-	-	-	-	-
Chungnam	-	0.187221	0.159317	0.219293	0.168338	0.218905	-	-	-	-	-	-	-	-	-	3.7795	0.507967	-	-	-	-	-	-
Jeonbuk	-	0.117304	0.248694	0.144552	0.201655	0.221692	-	-	-	-	-	-	-	-	-	11.3137	0.348193	-	-	-	-	-	-
Jeonnam	-	0.154325	0.240992	0.196813	0.170782	0.198685	-	-	-	-	-	-	-	-	-	1.7102	0.799694	-	-	-	-	-	-
Gyeongbuk	-	0.195223	0.140745	0.154142	0.214596	0.169476	-	-	-	-	-	-	-	-	-	1.366	0.841034	-	-	-	-	-	-
Gyeongnam	-	0.167553	0.222938	0.202553	0.247613	0.223655	-	-	-	-	-	-	-	-	-	7.0539	0.157624	-	-	-	-	-	-
Jeju	-	0.222782	0.234752	0.269553	0.308055	0.384568	-	-	-	-	-	-	-	-	-	14.5986	0.003948	-	-	-	-	-	-
Annual scaling in patients with Depression (symptom experience)
City and province	Crude rate(%)
	2008	2009	2010	2011	2012	2013	2014	2015	2016	2017	2018	2019	2020	2021	2022	APC1	p-value	APC2	p-value	APC3	p-value	AAPC	p-value
Median(Si-Gun-Gu)	0.152152	0.201897	0.226764	0.228482	0.233233	0.267249	0.291436	0.362465	0.379544	0.407085	-	-	-	-	-	10.5099	1e-06	-	-	-	-	-	-
Overall	0.198425	0.246951	0.280656	0.292854	0.302902	0.31656	0.36109	0.403026	0.4279	0.455631	-	-	-	-	-	15.8144	0.019884	7.5269	5.9e-05	-	-	9.3158	< 0.000001
Seoul	0.23671	0.321788	0.362575	0.348472	0.366256	0.379933	0.431507	0.478144	0.481605	0.520131	-	-	-	-	-	17.6404	0.013446	5.8023	0.000196	-	-	8.3256	< 0.000001
Busan	0.17684	0.198148	0.191363	0.268876	0.248278	0.291636	0.285068	0.366675	0.366911	0.406948	-	-	-	-	-	9.7932	4e-06	-	-	-	-	-	-
Daegu	0.144665	0.219841	0.208871	0.286754	0.259223	0.27586	0.373861	0.342666	0.382466	0.478814	-	-	-	-	-	11.494	3.6e-05	-	-	-	-	-	-
Incheon	0.212732	0.234183	0.268916	0.243548	0.257633	0.317098	0.361001	0.380749	0.445435	0.465542	-	-	-	-	-	5.5201	0.085121	12.1645	0.001313	-	-	9.1613	< 0.000001
Gwangju	0.246484	0.218731	0.304044	0.387512	0.336453	0.333678	0.425899	0.409196	0.487186	0.471475	-	-	-	-	-	8.3273	0.000266	-	-	-	-	-	-
Daejeon	0.228812	0.261948	0.236458	0.289522	0.360082	0.33523	0.443866	0.498064	0.417844	0.476206	-	-	-	-	-	9.3809	7.2e-05	-	-	-	-	-	-
Ulsan	0.152244	0.215886	0.301684	0.191657	0.179474	0.266693	0.318108	0.398371	0.425031	0.392154	-	-	-	-	-	10.5558	0.002814	-	-	-	-	-	-
Sejong	-	-	-	-	0.255873	0.372236	0.415254	0.448905	0.521625	0.563365	-	-	-	-	-	15.4738	0.002983	-	-	-	-	-	-
Gyeonggi	0.234328	0.282418	0.319156	0.320995	0.339923	0.342079	0.380105	0.403631	0.452748	0.465585	-	-	-	-	-	13.2967	0.030483	5.9487	0.000145	-	-	7.5393	< 0.000001
Gangwon	0.137066	0.181543	0.217687	0.186688	0.236589	0.270618	0.301106	0.365299	0.352044	0.417366	-	-	-	-	-	12.051	3e-06	-	-	-	-	-	-
Chungbuk	0.119637	0.12045	0.200655	0.24251	0.273812	0.200626	0.247825	0.38052	0.384357	0.405655	-	-	-	-	-	14.305	0.000184	-	-	-	-	-	-
Chungnam	0.184528	0.205299	0.22472	0.241521	0.32138	0.268427	0.368037	0.360044	0.33169	0.438072	-	-	-	-	-	9.2244	4.6e-05	-	-	-	-	-	-
Jeonbuk	0.104454	0.172091	0.216739	0.228278	0.205717	0.247823	0.307631	0.325415	0.424443	0.397495	-	-	-	-	-	34.5707	0.087283	10.5614	0.003016	-	-	15.4966	2.7e-05
Jeonnam	0.126435	0.155851	0.22072	0.209192	0.172332	0.22749	0.285921	0.318928	0.419899	0.361133	-	-	-	-	-	12.5174	9.5e-05	-	-	-	-	-	-
Gyeongbuk	0.153881	0.191556	0.170648	0.162777	0.19371	0.18971	0.284388	0.368897	0.313968	0.322806	-	-	-	-	-	9.916	0.000642	-	-	-	-	-	-
Gyeongnam	0.149885	0.19129	0.210577	0.223317	0.259944	0.292247	0.238091	0.287602	0.360902	0.41645	-	-	-	-	-	9.8517	3.9e-05	-	-	-	-	-	-
Jeju	0.206305	0.177748	0.245238	0.300976	0.177562	0.330438	0.283084	0.369034	0.473905	0.441393	-	-	-	-	-	10.3073	0.002086	-	-	-	-	-	-
Annual scaling in patients with Prevalence of depressive symptoms (PHQ-9)
City and province	Crude rate(%)
	2008	2009	2010	2011	2012	2013	2014	2015	2016	2017	2018	2019	2020	2021	2022	APC1	p-value	APC2	p-value	APC3	p-value	AAPC	p-value
Median(Si-Gun-Gu)	-	-	-	-	-	-	-	-	-	0.334225	-	-	-	-	-	-	-	-	-	-	-	-	-
Overall	-	-	-	-	-	-	-	-	-	0.386446	-	-	-	-	-	-	-	-	-	-	-	-	-
Seoul	-	-	-	-	-	-	-	-	-	0.44908	-	-	-	-	-	-	-	-	-	-	-	-	-
Busan	-	-	-	-	-	-	-	-	-	0.350372	-	-	-	-	-	-	-	-	-	-	-	-	-
Daegu	-	-	-	-	-	-	-	-	-	0.412863	-	-	-	-	-	-	-	-	-	-	-	-	-
Incheon	-	-	-	-	-	-	-	-	-	0.359558	-	-	-	-	-	-	-	-	-	-	-	-	-
Gwangju	-	-	-	-	-	-	-	-	-	0.393024	-	-	-	-	-	-	-	-	-	-	-	-	-
Daejeon	-	-	-	-	-	-	-	-	-	0.407425	-	-	-	-	-	-	-	-	-	-	-	-	-
Ulsan	-	-	-	-	-	-	-	-	-	0.484142	-	-	-	-	-	-	-	-	-	-	-	-	-
Sejong	-	-	-	-	-	-	-	-	-	0.670844	-	-	-	-	-	-	-	-	-	-	-	-	-
Gyeonggi	-	-	-	-	-	-	-	-	-	0.403198	-	-	-	-	-	-	-	-	-	-	-	-	-
Gangwon	-	-	-	-	-	-	-	-	-	0.259767	-	-	-	-	-	-	-	-	-	-	-	-	-
Chungbuk	-	-	-	-	-	-	-	-	-	0.338743	-	-	-	-	-	-	-	-	-	-	-	-	-
Chungnam	-	-	-	-	-	-	-	-	-	0.315289	-	-	-	-	-	-	-	-	-	-	-	-	-
Jeonbuk	-	-	-	-	-	-	-	-	-	0.276917	-	-	-	-	-	-	-	-	-	-	-	-	-
Jeonnam	-	-	-	-	-	-	-	-	-	0.297367	-	-	-	-	-	-	-	-	-	-	-	-	-
Gyeongbuk	-	-	-	-	-	-	-	-	-	0.311963	-	-	-	-	-	-	-	-	-	-	-	-	-
Gyeongnam	-	-	-	-	-	-	-	-	-	0.401241	-	-	-	-	-	-	-	-	-	-	-	-	-
Jeju	-	-	-	-	-	-	-	-	-	0.503234	-	-	-	-	-	-	-	-	-	-	-	-	-
Annual scaling in patients with Cancer
City and province	Crude rate(%)
	2008	2009	2010	2011	2012	2013	2014	2015	2016	2017	2018	2019	2020	2021	2022	APC1	p-value	APC2	p-value	APC3	p-value	AAPC	p-value
Median(Si-Gun-Gu)	0.139355	-	-	-	0.232267	-	-	-	-	-	-	-	-	-	-	13.6628	-	-	-	-	-	-	-
Overall	0.194564	-	-	-	0.285366	-	-	-	-	-	-	-	-	-	-	9.9519	-	-	-	-	-	-	-
Seoul	0.272016	-	-	-	0.367051	-	-	-	-	-	-	-	-	-	-	7.7766	-	-	-	-	-	-	-
Busan	0.129423	-	-	-	0.205044	-	-	-	-	-	-	-	-	-	-	12.2771	-	-	-	-	-	-	-
Daegu	0.144611	-	-	-	0.259621	-	-	-	-	-	-	-	-	-	-	15.7181	-	-	-	-	-	-	-
Incheon	0.204496	-	-	-	0.237271	-	-	-	-	-	-	-	-	-	-	3.8196	-	-	-	-	-	-	-
Gwangju	0.258468	-	-	-	0.388869	-	-	-	-	-	-	-	-	-	-	10.8109	-	-	-	-	-	-	-
Daejeon	0.154698	-	-	-	0.383069	-	-	-	-	-	-	-	-	-	-	25.3767	-	-	-	-	-	-	-
Ulsan	0.158695	-	-	-	0.220234	-	-	-	-	-	-	-	-	-	-	8.4567	-	-	-	-	-	-	-
Sejong	-	-	-	-	0.112872	-	-	-	-	-	-	-	-	-	-	-	-	-	-	-	-	-	-
Gyeonggi	0.264823	-	-	-	0.336527	-	-	-	-	-	-	-	-	-	-	6.193	-	-	-	-	-	-	-
Gangwon	0.153154	-	-	-	0.241574	-	-	-	-	-	-	-	-	-	-	12.1453	-	-	-	-	-	-	-
Chungbuk	0.13612	-	-	-	0.222683	-	-	-	-	-	-	-	-	-	-	13.1596	-	-	-	-	-	-	-
Chungnam	0.163053	-	-	-	0.243	-	-	-	-	-	-	-	-	-	-	10.4981	-	-	-	-	-	-	-
Jeonbuk	0.10374	-	-	-	0.17115	-	-	-	-	-	-	-	-	-	-	13.2376	-	-	-	-	-	-	-
Jeonnam	0.118096	-	-	-	0.179478	-	-	-	-	-	-	-	-	-	-	10.9795	-	-	-	-	-	-	-
Gyeongbuk	0.0587906	-	-	-	0.150112	-	-	-	-	-	-	-	-	-	-	26.2728	-	-	-	-	-	-	-
Gyeongnam	0.130965	-	-	-	0.232574	-	-	-	-	-	-	-	-	-	-	15.4838	-	-	-	-	-	-	-
Jeju	0.327924	-	-	-	0.311132	-	-	-	-	-	-	-	-	-	-	-1.3217	-	-	-	-	-	-	-
Annual scaling in General population
City and province	Crude rate(%)
	2008	2009	2010	2011	2012	2013	2014	2015	2016	2017	2018	2019	2020	2021	2022	APC1	p-value	APC2	p-value	APC3	p-value	AAPC	p-value
Median(Si-Gun-Gu)	0.1726	0.220183	0.247729	0.25446	0.264876	0.294083	0.333399	0.381189	0.396342	0.417403	-	-	-	-	-	9.5805	< 0.000001	-	-	-	-	-	-
Overall	0.212871	0.267037	0.292997	0.303153	0.311529	0.339393	0.380328	0.426177	0.440417	0.472468	-	-	-	-	-	8.3888	< 0.000001	-	-	-	-	-	-
Seoul	0.259991	0.340947	0.364202	0.381321	0.382307	0.414333	0.458301	0.488737	0.499112	0.553799	-	-	-	-	-	15.1898	0.015195	5.9161	0.000107	-	-	7.9102	< 0.000001
Busan	0.175672	0.230757	0.249951	0.264431	0.271117	0.302148	0.340416	0.415522	0.418599	0.429428	-	-	-	-	-	9.9161	1e-06	-	-	-	-	-	-
Daegu	0.19102	0.237992	0.261875	0.286824	0.290475	0.313416	0.375381	0.432533	0.427338	0.465289	-	-	-	-	-	9.8427	< 0.000001	-	-	-	-	-	-
Incheon	0.211987	0.262007	0.285014	0.276685	0.277921	0.329661	0.367138	0.416041	0.447346	0.473533	-	-	-	-	-	8.7811	2e-06	-	-	-	-	-	-
Gwangju	0.241648	0.275113	0.36164	0.359563	0.365634	0.379522	0.419395	0.491344	0.46225	0.476248	-	-	-	-	-	20.2579	0.062444	5.221	0.004349	-	-	8.3912	2.1e-05
Daejeon	0.249594	0.301423	0.289817	0.317844	0.327331	0.376208	0.421301	0.475594	0.467699	0.509268	-	-	-	-	-	8.163	1e-06	-	-	-	-	-	-
Ulsan	0.164088	0.260504	0.267454	0.26591	0.281106	0.306573	0.364813	0.423789	0.420214	0.435263	-	-	-	-	-	9.8224	5.6e-05	-	-	-	-	-	-
Sejong	-	-	-	-	0.277248	0.340782	0.367132	0.438699	0.471712	0.541999	-	-	-	-	-	13.7549	0.000115	-	-	-	-	-	-
Gyeonggi	0.249301	0.295524	0.325079	0.339884	0.349788	0.377307	0.40475	0.43198	0.457425	0.490104	-	-	-	-	-	12.4935	0.000788	6.0411	1e-06	-	-	7.4422	< 0.000001
Gangwon	0.167605	0.214092	0.245212	0.227643	0.25197	0.291666	0.311036	0.373029	0.38379	0.411289	-	-	-	-	-	9.7326	1e-06	-	-	-	-	-	-
Chungbuk	0.140034	0.179037	0.228399	0.234812	0.262645	0.275196	0.313192	0.376059	0.409062	0.431227	-	-	-	-	-	24.0085	0.010516	10.4624	3.6e-05	-	-	13.3387	< 0.000001
Chungnam	0.179818	0.228915	0.238719	0.24947	0.260327	0.280287	0.362508	0.398557	0.411697	0.450857	-	-	-	-	-	10.2797	1e-06	-	-	-	-	-	-
Jeonbuk	0.158609	0.175207	0.239981	0.234847	0.261099	0.282234	0.318899	0.367075	0.397578	0.398579	-	-	-	-	-	20.1045	0.021857	9.3941	7e-05	-	-	11.6885	< 0.000001
Jeonnam	0.154446	0.202167	0.225916	0.215642	0.233335	0.234671	0.29937	0.343906	0.380658	0.373694	-	-	-	-	-	9.8573	9e-06	-	-	-	-	-	-
Gyeongbuk	0.150869	0.192991	0.207037	0.210566	0.2141	0.238895	0.28334	0.349141	0.354557	0.385085	-	-	-	-	-	10.3783	2e-06	-	-	-	-	-	-
Gyeongnam	0.178668	0.229866	0.247617	0.257488	0.265603	0.286038	0.323799	0.376083	0.389325	0.422847	-	-	-	-	-	9.0313	1e-06	-	-	-	-	-	-
Jeju	0.189376	0.230268	0.249468	0.264305	0.2653	0.289801	0.322797	0.408762	0.40197	0.420778	-	-	-	-	-	9.0488	1e-06	-	-	-	-	-	-
